# Supplementary material for: Bayesian spatio-temporal disease mapping of COVID-19 cases in Bangladesh
Source: PLoS One. 2025 Feb 14;20(2):e0316621. doi: 10.1371/journal.pone.0316621 (PMC11828356; doi:10.1371/journal.pone.0316621)
Supplement: S1 Data — (CSV) [file pone.0316621.s001.csv]

NAME_2	district_n	Total_Pop	<700	>700	high_urban_pop(1)	low_urban_pop(0)	low_Pop_density(0)	high_Pop_density(1)	Starting Time	Number of Week	Space ID	Temperature	Affected Cases	Expected Cases	lnExpectedCase	Pop_Density	Dummy Pop_1	Dummy Pop_0	Urban_Pop	Lit_Rate	Longitude	Latitude	X	Y	Household with internets (%)
BAGERHAT	BAGERHAT	1476090	373	0	0	195331	373	0	05-Jun-21	22	31	35.6	334	11890.78088	9.383518663	373	0	373	195331	58.98	89.766467	22.66	784298.8742	2508323.786	30.4
BAGERHAT	BAGERHAT	1476090	373	0	0	195331	373	0	12-Jun-21	23	31	31.66	433	11890.78088	9.383518663	373	0	373	195331	58.98	89.766467	22.66	784298.8742	2508323.786	30.4
BAGERHAT	BAGERHAT	1476090	373	0	0	195331	373	0	19-Jun-21	24	31	31.91	388	11890.78088	9.383518663	373	0	373	195331	58.98	89.766467	22.66	784298.8742	2508323.786	30.4
BAGERHAT	BAGERHAT	1476090	373	0	0	195331	373	0	26-Jun-21	25	31	34.1	701	11890.78088	9.383518663	373	0	373	195331	58.98	89.766467	22.66	784298.8742	2508323.786	30.4
BAGERHAT	BAGERHAT	1476090	373	0	0	195331	373	0	03-Jul-21	26	31	33.11	804	11890.78088	9.383518663	373	0	373	195331	58.98	89.766467	22.66	784298.8742	2508323.786	30.4
BAGERHAT	BAGERHAT	1476090	373	0	0	195331	373	0	10-Jul-21	27	31	33.89	782	11890.78088	9.383518663	373	0	373	195331	58.98	89.766467	22.66	784298.8742	2508323.786	30.4
BAGERHAT	BAGERHAT	1476090	373	0	0	195331	373	0	17-Jul-21	28	31	34.71	292	11890.78088	9.383518663	373	0	373	195331	58.98	89.766467	22.66	784298.8742	2508323.786	30.4
BAGERHAT	BAGERHAT	1476090	373	0	0	195331	373	0	24-Jul-21	29	31	33.32	458	11890.78088	9.383518663	373	0	373	195331	58.98	89.766467	22.66	784298.8742	2508323.786	30.4
BAGERHAT	BAGERHAT	1476090	373	0	0	195331	373	0	31-Jul-21	30	31	31.92	384	11890.78088	9.383518663	373	0	373	195331	58.98	89.766467	22.66	784298.8742	2508323.786	30.4
BAGERHAT	BAGERHAT	1476090	373	0	0	195331	373	0	07-Aug-21	31	31	33.46	384	11890.78088	9.383518663	373	0	373	195331	58.98	89.766467	22.66	784298.8742	2508323.786	30.4
BAGERHAT	BAGERHAT	1476090	373	0	0	195331	373	0	14-Aug-21	32	31	33.23	144	11890.78088	9.383518663	373	0	373	195331	58.98	89.766467	22.66	784298.8742	2508323.786	30.4
BAGERHAT	BAGERHAT	1476090	373	0	0	195331	373	0	21-Aug-21	33	31	32.97	88	11890.78088	9.383518663	373	0	373	195331	58.98	89.766467	22.66	784298.8742	2508323.786	30.4
BAGERHAT	BAGERHAT	1476090	373	0	0	195331	373	0	28-Aug-21	34	31	34.92	92	11890.78088	9.383518663	373	0	373	195331	58.98	89.766467	22.66	784298.8742	2508323.786	30.4
BAGERHAT	BAGERHAT	1476090	373	0	0	195331	373	0	04-Sep-21	35	31	34.26	30	11890.78088	9.383518663	373	0	373	195331	58.98	89.766467	22.66	784298.8742	2508323.786	30.4
BAGERHAT	BAGERHAT	1476090	373	0	0	195331	373	0	11-Sep-21	36	31	34.37	23	11890.78088	9.383518663	373	0	373	195331	58.98	89.766467	22.66	784298.8742	2508323.786	30.4
BAGERHAT	BAGERHAT	1476090	373	0	0	195331	373	0	18-Sep-21	37	31	32.71	17	11890.78088	9.383518663	373	0	373	195331	58.98	89.766467	22.66	784298.8742	2508323.786	30.4
BAGERHAT	BAGERHAT	1476090	373	0	0	195331	373	0	25-Sep-21	38	31	33.56	20	11890.78088	9.383518663	373	0	373	195331	58.98	89.766467	22.66	784298.8742	2508323.786	30.4
BAGERHAT	BAGERHAT	1476090	373	0	0	195331	373	0	02-Oct-21	39	31	35.11	3	11890.78088	9.383518663	373	0	373	195331	58.98	89.766467	22.66	784298.8742	2508323.786	30.4
BAGERHAT	BAGERHAT	1476090	373	0	0	195331	373	0	09-Oct-21	40	31	35.06	6	11890.78088	9.383518663	373	0	373	195331	58.98	89.766467	22.66	784298.8742	2508323.786	30.4
BAGERHAT	BAGERHAT	1476090	373	0	0	195331	373	0	16-Oct-21	41	31	32.6	0	11890.78088	9.383518663	373	0	373	195331	58.98	89.766467	22.66	784298.8742	2508323.786	30.4
BAGERHAT	BAGERHAT	1476090	373	0	0	195331	373	0	23-Oct-21	42	31	32.84	2	11890.78088	9.383518663	373	0	373	195331	58.98	89.766467	22.66	784298.8742	2508323.786	30.4
BAGERHAT	BAGERHAT	1476090	373	0	0	195331	373	0	30-Oct-21	43	31	32.52	0	11890.78088	9.383518663	373	0	373	195331	58.98	89.766467	22.66	784298.8742	2508323.786	30.4
BAGERHAT	BAGERHAT	1476090	373	0	0	195331	373	0	06-Nov-21	44	31	31.1	4	11890.78088	9.383518663	373	0	373	195331	58.98	89.766467	22.66	784298.8742	2508323.786	30.4
BAGERHAT	BAGERHAT	1476090	373	0	0	195331	373	0	13-Nov-21	45	31	29.2	1	11890.78088	9.383518663	373	0	373	195331	58.98	89.766467	22.66	784298.8742	2508323.786	30.4
BAGERHAT	BAGERHAT	1476090	373	0	0	195331	373	0	20-Nov-21	46	31	29.5	3	11890.78088	9.383518663	373	0	373	195331	58.98	89.766467	22.66	784298.8742	2508323.786	30.4
BAGERHAT	BAGERHAT	1476090	373	0	0	195331	373	0	27-Nov-21	47	31	29.5	0	11890.78088	9.383518663	373	0	373	195331	58.98	89.766467	22.66	784298.8742	2508323.786	30.4
BAGERHAT	BAGERHAT	1476090	373	0	0	195331	373	0	04-Dec-21	48	31	26.3	0	11890.78088	9.383518663	373	0	373	195331	58.98	89.766467	22.66	784298.8742	2508323.786	30.4
BAGERHAT	BAGERHAT	1476090	373	0	0	195331	373	0	11-Dec-21	49	31	27.1	1	11890.78088	9.383518663	373	0	373	195331	58.98	89.766467	22.66	784298.8742	2508323.786	30.4
BAGERHAT	BAGERHAT	1476090	373	0	0	195331	373	0	18-Dec-21	50	31	25.2	2	11890.78088	9.383518663	373	0	373	195331	58.98	89.766467	22.66	784298.8742	2508323.786	30.4
BAGERHAT	BAGERHAT	1476090	373	0	0	195331	373	0	25-Dec-21	51	31	25.9	2	11890.78088	9.383518663	373	0	373	195331	58.98	89.766467	22.66	784298.8742	2508323.786	30.4
BAGERHAT	BAGERHAT	1476090	373	0	0	195331	373	0	01-Jan-22	52	31	24.7	2	11890.78088	9.383518663	373	0	373	385095	58.98	89.766467	22.66	784298.8742	2508323.786	30.4
BAGERHAT	BAGERHAT	1476090	373	0	0	195331	373	0	08-Jan-22	53	31	27.1	4	11890.78088	9.383518663	373	0	373	385095	58.98	89.766467	22.66	784298.8742	2508323.786	30.4
BAGERHAT	BAGERHAT	1476090	373	0	0	195331	373	0	15-Jan-22	54	31	24.3	23	11890.78088	9.383518663	373	0	373	385095	58.98	89.766467	22.66	784298.8742	2508323.786	30.4
BAGERHAT	BAGERHAT	1476090	373	0	0	195331	373	0	22-Jan-22	55	31	23	187	11890.78088	9.383518663	373	0	373	385095	58.98	89.766467	22.66	784298.8742	2508323.786	30.4
BAGERHAT	BAGERHAT	1476090	373	0	0	195331	373	0	29-Jan-22	56	31	24.1	356	11890.78088	9.383518663	373	0	373	385095	58.98	89.766467	22.66	784298.8742	2508323.786	30.4
BAGERHAT	BAGERHAT	1476090	373	0	0	195331	373	0	05-Feb-22	57	31	25.9	164	11890.78088	9.383518663	373	0	373	385095	58.98	89.766467	22.66	784298.8742	2508323.786	30.4
BAGERHAT	BAGERHAT	1476090	373	0	0	195331	373	0	12-Feb-22	58	31	25.9	32	11890.78088	9.383518663	373	0	373	385095	58.98	89.766467	22.66	784298.8742	2508323.786	30.4
BAGERHAT	BAGERHAT	1476090	373	0	0	195331	373	0	19-Feb-22	59	31	28.2	22	11890.78088	9.383518663	373	0	373	385095	58.98	89.766467	22.66	784298.8742	2508323.786	30.4
BAGERHAT	BAGERHAT	1476090	373	0	0	195331	373	0	26-Feb-22	60	31	30.3	2	11890.78088	9.383518663	373	0	373	385095	58.98	89.766467	22.66	784298.8742	2508323.786	30.4
BAGERHAT	BAGERHAT	1476090	373	0	0	195331	373	0	05-Mar-22	61	31	31.8	6	11890.78088	9.383518663	373	0	373	385095	58.98	89.766467	22.66	784298.8742	2508323.786	30.4
BAGERHAT	BAGERHAT	1476090	373	0	0	195331	373	0	12-Mar-22	62	31	33.8	1	11890.78088	9.383518663	373	0	373	385095	58.98	89.766467	22.66	784298.8742	2508323.786	30.4
BAGERHAT	BAGERHAT	1476090	373	0	0	195331	373	0	19-Mar-22	63	31	35.6	2	11890.78088	9.383518663	373	0	373	385095	58.98	89.766467	22.66	784298.8742	2508323.786	30.4
BAGERHAT	BAGERHAT	1476090	373	0	0	195331	373	0	26-Mar-22	64	31	34.8	0	11890.78088	9.383518663	373	0	373	385095	58.98	89.766467	22.66	784298.8742	2508323.786	30.4
BAGERHAT	BAGERHAT	1476090	373	0	0	195331	373	0	02-Apr-22	65	31	38.71	0	11890.78088	9.383518663	373	0	373	385095	58.98	89.766467	22.66	784298.8742	2508323.786	30.4
BAGERHAT	BAGERHAT	1476090	373	0	0	195331	373	0	09-Apr-22	66	31	34.71	0	11890.78088	9.383518663	373	0	373	385095	58.98	89.766467	22.66	784298.8742	2508323.786	30.4
BAGERHAT	BAGERHAT	1476090	373	0	0	195331	373	0	16-Apr-22	67	31	33.43	0	11890.78088	9.383518663	373	0	373	385095	58.98	89.766467	22.66	784298.8742	2508323.786	30.4
BAGERHAT	BAGERHAT	1476090	373	0	0	195331	373	0	23-Apr-22	68	31	35	0	11890.78088	9.383518663	373	0	373	385095	58.98	89.766467	22.66	784298.8742	2508323.786	30.4
BAGERHAT	BAGERHAT	1476090	373	0	0	195331	373	0	30-Apr-22	69	31	32.43	0	11890.78088	9.383518663	373	0	373	385095	58.98	89.766467	22.66	784298.8742	2508323.786	30.4
BAGERHAT	BAGERHAT	1476090	373	0	0	195331	373	0	07-May-22	70	31	32	0	11890.78088	9.383518663	373	0	373	385095	58.98	89.766467	22.66	784298.8742	2508323.786	30.4
BAGERHAT	BAGERHAT	1476090	373	0	0	195331	373	0	14-May-22	71	31	33.86	0	11890.78088	9.383518663	373	0	373	385095	58.98	89.766467	22.66	784298.8742	2508323.786	30.4
BAGERHAT	BAGERHAT	1476090	373	0	0	195331	373	0	21-May-22	72	31	33.84	0	11890.78088	9.383518663	373	0	373	385095	58.98	89.766467	22.66	784298.8742	2508323.786	30.4
BAGERHAT	BAGERHAT	1476090	373	0	0	195331	373	0	28-May-22	73	31	32.57	0	11890.78088	9.383518663	373	0	373	385095	58.98	89.766467	22.66	784298.8742	2508323.786	30.4
BAGERHAT	BAGERHAT	1476090	373	0	0	195331	373	0	04-Jun-22	74	31	33.57	0	11890.78088	9.383518663	373	0	373	385095	58.98	89.766467	22.66	784298.8742	2508323.786	30.4
BAGERHAT	BAGERHAT	1476090	373	0	0	195331	373	0	11-Jun-22	75	31	32.14	0	11890.78088	9.383518663	373	0	373	385095	58.98	89.766467	22.66	784298.8742	2508323.786	30.4
BAGERHAT	BAGERHAT	1476090	373	0	0	195331	373	0	18-Jun-22	76	31	32.43	1	11890.78088	9.383518663	373	0	373	385095	58.98	89.766467	22.66	784298.8742	2508323.786	30.4
BAGERHAT	BAGERHAT	1476090	373	0	0	195331	373	0	25-Jun-22	77	31	32.57	14	11890.78088	9.383518663	373	0	373	385095	58.98	89.766467	22.66	784298.8742	2508323.786	30.4
BAGERHAT	BAGERHAT	1476090	373	0	0	195331	373	0	02-Jul-22	78	31	33.71	11	11890.78088	9.383518663	373	0	373	385095	58.98	89.766467	22.66	784298.8742	2508323.786	30.4
BAGERHAT	BAGERHAT	1476090	373	0	0	195331	373	0	09-Jul-22	79	31	34.43	14	11890.78088	9.383518663	373	0	373	385095	58.98	89.766467	22.66	784298.8742	2508323.786	30.4
BAGERHAT	BAGERHAT	1476090	373	0	0	195331	373	0	16-Jul-22	80	31	33.43	36	11890.78088	9.383518663	373	0	373	385095	58.98	89.766467	22.66	784298.8742	2508323.786	30.4
BAGERHAT	BAGERHAT	1476090	373	0	0	195331	373	0	23-Jul-22	81	31	32.43	17	11890.78088	9.383518663	373	0	373	385095	58.98	89.766467	22.66	784298.8742	2508323.786	30.4
BAGERHAT	BAGERHAT	1476090	373	0	0	195331	373	0	30-Jul-22	82	31	32.86	11	11890.78088	9.383518663	373	0	373	385095	58.98	89.766467	22.66	784298.8742	2508323.786	30.4
BAGERHAT	BAGERHAT	1476090	373	0	0	195331	373	0	06-Aug-22	83	31	33.43	13	11890.78088	9.383518663	373	0	373	385095	58.98	89.766467	22.66	784298.8742	2508323.786	30.4
BAGERHAT	BAGERHAT	1476090	373	0	0	195331	373	0	13-Aug-22	84	31	33	0	11890.78088	9.383518663	373	0	373	385095	58.98	89.766467	22.66	784298.8742	2508323.786	30.4
BAGERHAT	BAGERHAT	1476090	373	0	0	195331	373	0	20-Aug-22	85	31	33.71	1	11890.78088	9.383518663	373	0	373	385095	58.98	89.766467	22.66	784298.8742	2508323.786	30.4
BAGERHAT	BAGERHAT	1476090	373	0	0	195331	373	0	27-Aug-22	86	31	33.75	0	11890.78088	9.383518663	373	0	373	385095	58.98	89.766467	22.66	784298.8742	2508323.786	30.4
BAGERHAT	BAGERHAT	1476090	373	0	0	195331	373	0	03-Sep-22	87	31	35.71	3	11890.78088	9.383518663	373	0	373	385095	58.98	89.766467	22.66	784298.8742	2508323.786	30.4
BAGERHAT	BAGERHAT	1476090	373	0	0	195331	373	0	10-Sep-22	88	31	31.14	1	11890.78088	9.383518663	373	0	373	385095	58.98	89.766467	22.66	784298.8742	2508323.786	30.4
BAGERHAT	BAGERHAT	1476090	373	0	0	195331	373	0	17-Sep-22	89	31	32.71	3	11890.78088	9.383518663	373	0	373	385095	58.98	89.766467	22.66	784298.8742	2508323.786	30.4
BAGERHAT	BAGERHAT	1476090	373	0	0	195331	373	0	24-Sep-22	90	31	32.57	4	11890.78088	9.383518663	373	0	373	385095	58.98	89.766467	22.66	784298.8742	2508323.786	30.4
BAGERHAT	BAGERHAT	1476090	373	0	0	195331	373	0	01-Oct-22	91	31	32.57	1	11890.78088	9.383518663	373	0	373	385095	58.98	89.766467	22.66	784298.8742	2508323.786	30.4
BAGERHAT	BAGERHAT	1476090	373	0	0	195331	373	0	08-Oct-22	92	31	32.57	0	11890.78088	9.383518663	373	0	373	385095	58.98	89.766467	22.66	784298.8742	2508323.786	30.4
BAGERHAT	BAGERHAT	1476090	373	0	0	195331	373	0	15-Oct-22	93	31	33.43	0	11890.78088	9.383518663	373	0	373	385095	58.98	89.766467	22.66	784298.8742	2508323.786	30.4
BAGERHAT	BAGERHAT	1476090	373	0	0	195331	373	0	22-Oct-22	94	31	31.71	0	11890.78088	9.383518663	373	0	373	385095	58.98	89.766467	22.66	784298.8742	2508323.786	30.4
BAGERHAT	BAGERHAT	1476090	373	0	0	195331	373	0	29-Oct-22	95	31	31.14	0	11890.78088	9.383518663	373	0	373	385095	58.98	89.766467	22.66	784298.8742	2508323.786	30.4
BAGERHAT	BAGERHAT	1476090	373	0	0	195331	373	0	05-Nov-22	96	31	30.57	0	11890.78088	9.383518663	373	0	373	385095	58.98	89.766467	22.66	784298.8742	2508323.786	30.4
BAGERHAT	BAGERHAT	1476090	373	0	0	195331	373	0	12-Nov-22	97	31	29.71	0	11890.78088	9.383518663	373	0	373	385095	58.98	89.766467	22.66	784298.8742	2508323.786	30.4
BAGERHAT	BAGERHAT	1476090	373	0	0	195331	373	0	19-Nov-22	98	31	29.43	0	11890.78088	9.383518663	373	0	373	385095	58.98	89.766467	22.66	784298.8742	2508323.786	30.4
BAGERHAT	BAGERHAT	1476090	373	0	0	195331	373	0	26-Nov-22	99	31	30.43	0	11890.78088	9.383518663	373	0	373	385095	58.98	89.766467	22.66	784298.8742	2508323.786	30.4
BAGERHAT	BAGERHAT	1476090	373	0	0	195331	373	0	03-Dec-22	100	31	29.29	0	11890.78088	9.383518663	373	0	373	385095	58.98	89.766467	22.66	784298.8742	2508323.786	30.4
BANDARBAN	BANDARBAN	388335	87	0	0	100423	87	0	12-Jun-21	23	7	32.59	13	3329.418648	8.110552988	87	0	87	100423	35.86	92.218547	22.19	419445.8384	2454450.025	47.8
BANDARBAN	BANDARBAN	388335	87	0	0	100423	87	0	19-Jun-21	24	7	31.29	39	3329.418648	8.110552988	87	0	87	100423	35.86	92.218547	22.19	419445.8384	2454450.025	47.8
BANDARBAN	BANDARBAN	388335	87	0	0	100423	87	0	26-Jun-21	25	7	31.85	48	3329.418648	8.110552988	87	0	87	100423	35.86	92.218547	22.19	419445.8384	2454450.025	47.8
BANDARBAN	BANDARBAN	388335	87	0	0	100423	87	0	03-Jul-21	26	7	31.27	120	3329.418648	8.110552988	87	0	87	100423	35.86	92.218547	22.19	419445.8384	2454450.025	47.8
BANDARBAN	BANDARBAN	388335	87	0	0	100423	87	0	10-Jul-21	27	7	31.6	172	3329.418648	8.110552988	87	0	87	100423	35.86	92.218547	22.19	419445.8384	2454450.025	47.8
BANDARBAN	BANDARBAN	388335	87	0	0	100423	87	0	17-Jul-21	28	7	34.04	129	3329.418648	8.110552988	87	0	87	100423	35.86	92.218547	22.19	419445.8384	2454450.025	47.8
BANDARBAN	BANDARBAN	388335	87	0	0	100423	87	0	24-Jul-21	29	7	32.42	198	3329.418648	8.110552988	87	0	87	100423	35.86	92.218547	22.19	419445.8384	2454450.025	47.8
BANDARBAN	BANDARBAN	388335	87	0	0	100423	87	0	31-Jul-21	30	7	30.74	243	3329.418648	8.110552988	87	0	87	100423	35.86	92.218547	22.19	419445.8384	2454450.025	47.8
BANDARBAN	BANDARBAN	388335	87	0	0	100423	87	0	07-Aug-21	31	7	32.26	142	3329.418648	8.110552988	87	0	87	100423	35.86	92.218547	22.19	419445.8384	2454450.025	47.8
BANDARBAN	BANDARBAN	388335	87	0	0	100423	87	0	14-Aug-21	32	7	32.2	72	3329.418648	8.110552988	87	0	87	100423	35.86	92.218547	22.19	419445.8384	2454450.025	47.8
BANDARBAN	BANDARBAN	388335	87	0	0	100423	87	0	21-Aug-21	33	7	32.11	64	3329.418648	8.110552988	87	0	87	100423	35.86	92.218547	22.19	419445.8384	2454450.025	47.8
BANDARBAN	BANDARBAN	388335	87	0	0	100423	87	0	28-Aug-21	34	7	32.72	39	3329.418648	8.110552988	87	0	87	100423	35.86	92.218547	22.19	419445.8384	2454450.025	47.8
BANDARBAN	BANDARBAN	388335	87	0	0	100423	87	0	04-Sep-21	35	7	34.7	22	3329.418648	8.110552988	87	0	87	100423	35.86	92.218547	22.19	419445.8384	2454450.025	47.8
BANDARBAN	BANDARBAN	388335	87	0	0	100423	87	0	11-Sep-21	36	7	34.9	24	3329.418648	8.110552988	87	0	87	100423	35.86	92.218547	22.19	419445.8384	2454450.025	47.8
BANDARBAN	BANDARBAN	388335	87	0	0	100423	87	0	18-Sep-21	37	7	32.37	14	3329.418648	8.110552988	87	0	87	100423	35.86	92.218547	22.19	419445.8384	2454450.025	47.8
BANDARBAN	BANDARBAN	388335	87	0	0	100423	87	0	25-Sep-21	38	7	35.46	9	3329.418648	8.110552988	87	0	87	100423	35.86	92.218547	22.19	419445.8384	2454450.025	47.8
BANDARBAN	BANDARBAN	388335	87	0	0	100423	87	0	02-Oct-21	39	7	34.26	6	3329.418648	8.110552988	87	0	87	100423	35.86	92.218547	22.19	419445.8384	2454450.025	47.8
BANDARBAN	BANDARBAN	388335	87	0	0	100423	87	0	09-Oct-21	40	7	34.26	7	3329.418648	8.110552988	87	0	87	100423	35.86	92.218547	22.19	419445.8384	2454450.025	47.8
BANDARBAN	BANDARBAN	388335	87	0	0	100423	87	0	16-Oct-21	41	7	33.66	0	3329.418648	8.110552988	87	0	87	100423	35.86	92.218547	22.19	419445.8384	2454450.025	47.8
BANDARBAN	BANDARBAN	388335	87	0	0	100423	87	0	23-Oct-21	42	7	32.12	1	3329.418648	8.110552988	87	0	87	100423	35.86	92.218547	22.19	419445.8384	2454450.025	47.8
BANDARBAN	BANDARBAN	388335	87	0	0	100423	87	0	30-Oct-21	43	7	32.8	3	3329.418648	8.110552988	87	0	87	100423	35.86	92.218547	22.19	419445.8384	2454450.025	47.8
BANDARBAN	BANDARBAN	388335	87	0	0	100423	87	0	06-Nov-21	44	7	32.6	0	3329.418648	8.110552988	87	0	87	100423	35.86	92.218547	22.19	419445.8384	2454450.025	47.8
BANDARBAN	BANDARBAN	388335	87	0	0	100423	87	0	13-Nov-21	45	7	29.4	0	3329.418648	8.110552988	87	0	87	100423	35.86	92.218547	22.19	419445.8384	2454450.025	47.8
BANDARBAN	BANDARBAN	388335	87	0	0	100423	87	0	20-Nov-21	46	7	31	0	3329.418648	8.110552988	87	0	87	100423	35.86	92.218547	22.19	419445.8384	2454450.025	47.8
BANDARBAN	BANDARBAN	388335	87	0	0	100423	87	0	27-Nov-21	47	7	30.5	0	3329.418648	8.110552988	87	0	87	100423	35.86	92.218547	22.19	419445.8384	2454450.025	47.8
BANDARBAN	BANDARBAN	388335	87	0	0	100423	87	0	04-Dec-21	48	7	28	1	3329.418648	8.110552988	87	0	87	100423	35.86	92.218547	22.19	419445.8384	2454450.025	47.8
BANDARBAN	BANDARBAN	388335	87	0	0	100423	87	0	11-Dec-21	49	7	28.3	0	3329.418648	8.110552988	87	0	87	100423	35.86	92.218547	22.19	419445.8384	2454450.025	47.8
BANDARBAN	BANDARBAN	388335	87	0	0	100423	87	0	18-Dec-21	50	7	26.8	0	3329.418648	8.110552988	87	0	87	100423	35.86	92.218547	22.19	419445.8384	2454450.025	47.8
BANDARBAN	BANDARBAN	388335	87	0	0	100423	87	0	25-Dec-21	51	7	26.9	0	3329.418648	8.110552988	87	0	87	100423	35.86	92.218547	22.19	419445.8384	2454450.025	47.8
BANDARBAN	BANDARBAN	388335	87	0	0	100423	87	0	01-Jan-22	52	7	27.2	3	3329.418648	8.110552988	87	0	87	194266	35.86	92.218547	22.19	419445.8384	2454450.025	47.8
BANDARBAN	BANDARBAN	388335	87	0	0	100423	87	0	08-Jan-22	53	7	26.4	21	3329.418648	8.110552988	87	0	87	194266	35.86	92.218547	22.19	419445.8384	2454450.025	47.8
BANDARBAN	BANDARBAN	388335	87	0	0	100423	87	0	15-Jan-22	54	7	26.3	132	3329.418648	8.110552988	87	0	87	194266	35.86	92.218547	22.19	419445.8384	2454450.025	47.8
BANDARBAN	BANDARBAN	388335	87	0	0	100423	87	0	22-Jan-22	55	7	24.3	369	3329.418648	8.110552988	87	0	87	194266	35.86	92.218547	22.19	419445.8384	2454450.025	47.8
BANDARBAN	BANDARBAN	388335	87	0	0	100423	87	0	29-Jan-22	56	7	26.9	216	3329.418648	8.110552988	87	0	87	194266	35.86	92.218547	22.19	419445.8384	2454450.025	47.8
BANDARBAN	BANDARBAN	388335	87	0	0	100423	87	0	05-Feb-22	57	7	25.8	84	3329.418648	8.110552988	87	0	87	194266	35.86	92.218547	22.19	419445.8384	2454450.025	47.8
BANDARBAN	BANDARBAN	388335	87	0	0	100423	87	0	12-Feb-22	58	7	28.2	18	3329.418648	8.110552988	87	0	87	194266	35.86	92.218547	22.19	419445.8384	2454450.025	47.8
BANDARBAN	BANDARBAN	388335	87	0	0	100423	87	0	19-Feb-22	59	7	28.8	6	3329.418648	8.110552988	87	0	87	194266	35.86	92.218547	22.19	419445.8384	2454450.025	47.8
BANDARBAN	BANDARBAN	388335	87	0	0	100423	87	0	26-Feb-22	60	7	32	4	3329.418648	8.110552988	87	0	87	194266	35.86	92.218547	22.19	419445.8384	2454450.025	47.8
BANDARBAN	BANDARBAN	388335	87	0	0	100423	87	0	05-Mar-22	61	7	32.9	1	3329.418648	8.110552988	87	0	87	194266	35.86	92.218547	22.19	419445.8384	2454450.025	47.8
BANDARBAN	BANDARBAN	388335	87	0	0	100423	87	0	12-Mar-22	62	7	34.48	1	3329.418648	8.110552988	87	0	87	194266	35.86	92.218547	22.19	419445.8384	2454450.025	47.8
BANDARBAN	BANDARBAN	388335	87	0	0	100423	87	0	19-Mar-22	63	7	35.63	4	3329.418648	8.110552988	87	0	87	194266	35.86	92.218547	22.19	419445.8384	2454450.025	47.8
BANDARBAN	BANDARBAN	388335	87	0	0	100423	87	0	26-Mar-22	64	7	32.59	0	3329.418648	8.110552988	87	0	87	194266	35.86	92.218547	22.19	419445.8384	2454450.025	47.8
BANDARBAN	BANDARBAN	388335	87	0	0	100423	87	0	02-Apr-22	65	7	31.57	0	3329.418648	8.110552988	87	0	87	194266	35.86	92.218547	22.19	419445.8384	2454450.025	47.8
BANDARBAN	BANDARBAN	388335	87	0	0	100423	87	0	09-Apr-22	66	7	32.14	0	3329.418648	8.110552988	87	0	87	194266	35.86	92.218547	22.19	419445.8384	2454450.025	47.8
BANDARBAN	BANDARBAN	388335	87	0	0	100423	87	0	16-Apr-22	67	7	31.29	0	3329.418648	8.110552988	87	0	87	194266	35.86	92.218547	22.19	419445.8384	2454450.025	47.8
BANDARBAN	BANDARBAN	388335	87	0	0	100423	87	0	23-Apr-22	68	7	32.38	0	3329.418648	8.110552988	87	0	87	194266	35.86	92.218547	22.19	419445.8384	2454450.025	47.8
BANDARBAN	BANDARBAN	388335	87	0	0	100423	87	0	30-Apr-22	69	7	31.86	0	3329.418648	8.110552988	87	0	87	194266	35.86	92.218547	22.19	419445.8384	2454450.025	47.8
BANDARBAN	BANDARBAN	388335	87	0	0	100423	87	0	07-May-22	70	7	32	0	3329.418648	8.110552988	87	0	87	194266	35.86	92.218547	22.19	419445.8384	2454450.025	47.8
BANDARBAN	BANDARBAN	388335	87	0	0	100423	87	0	14-May-22	71	7	34	0	3329.418648	8.110552988	87	0	87	194266	35.86	92.218547	22.19	419445.8384	2454450.025	47.8
BANDARBAN	BANDARBAN	388335	87	0	0	100423	87	0	21-May-22	72	7	34	0	3329.418648	8.110552988	87	0	87	194266	35.86	92.218547	22.19	419445.8384	2454450.025	47.8
BANDARBAN	BANDARBAN	388335	87	0	0	100423	87	0	28-May-22	73	7	33.29	0	3329.418648	8.110552988	87	0	87	194266	35.86	92.218547	22.19	419445.8384	2454450.025	47.8
BANDARBAN	BANDARBAN	388335	87	0	0	100423	87	0	04-Jun-22	74	7	32.86	0	3329.418648	8.110552988	87	0	87	194266	35.86	92.218547	22.19	419445.8384	2454450.025	47.8
BANDARBAN	BANDARBAN	388335	87	0	0	100423	87	0	11-Jun-22	75	7	32.14	1	3329.418648	8.110552988	87	0	87	194266	35.86	92.218547	22.19	419445.8384	2454450.025	47.8
BANDARBAN	BANDARBAN	388335	87	0	0	100423	87	0	18-Jun-22	76	7	38	0	3329.418648	8.110552988	87	0	87	194266	35.86	92.218547	22.19	419445.8384	2454450.025	47.8
BANDARBAN	BANDARBAN	388335	87	0	0	100423	87	0	25-Jun-22	77	7	34.29	19	3329.418648	8.110552988	87	0	87	194266	35.86	92.218547	22.19	419445.8384	2454450.025	47.8
BANDARBAN	BANDARBAN	388335	87	0	0	100423	87	0	02-Jul-22	78	7	35.71	25	3329.418648	8.110552988	87	0	87	194266	35.86	92.218547	22.19	419445.8384	2454450.025	47.8
BANDARBAN	BANDARBAN	388335	87	0	0	100423	87	0	09-Jul-22	79	7	37.29	2	3329.418648	8.110552988	87	0	87	194266	35.86	92.218547	22.19	419445.8384	2454450.025	47.8
BANDARBAN	BANDARBAN	388335	87	0	0	100423	87	0	16-Jul-22	80	7	35	15	3329.418648	8.110552988	87	0	87	194266	35.86	92.218547	22.19	419445.8384	2454450.025	47.8
BANDARBAN	BANDARBAN	388335	87	0	0	100423	87	0	23-Jul-22	81	7	38.43	11	3329.418648	8.110552988	87	0	87	194266	35.86	92.218547	22.19	419445.8384	2454450.025	47.8
BANDARBAN	BANDARBAN	388335	87	0	0	100423	87	0	30-Jul-22	82	7	38	3	3329.418648	8.110552988	87	0	87	194266	35.86	92.218547	22.19	419445.8384	2454450.025	47.8
BANDARBAN	BANDARBAN	388335	87	0	0	100423	87	0	06-Aug-22	83	7	35.14	0	3329.418648	8.110552988	87	0	87	194266	35.86	92.218547	22.19	419445.8384	2454450.025	47.8
BANDARBAN	BANDARBAN	388335	87	0	0	100423	87	0	13-Aug-22	84	7	35.14	2	3329.418648	8.110552988	87	0	87	194266	35.86	92.218547	22.19	419445.8384	2454450.025	47.8
BANDARBAN	BANDARBAN	388335	87	0	0	100423	87	0	20-Aug-22	85	7	35.29	0	3329.418648	8.110552988	87	0	87	194266	35.86	92.218547	22.19	419445.8384	2454450.025	47.8
BANDARBAN	BANDARBAN	388335	87	0	0	100423	87	0	27-Aug-22	86	7	36	1	3329.418648	8.110552988	87	0	87	194266	35.86	92.218547	22.19	419445.8384	2454450.025	47.8
BANDARBAN	BANDARBAN	388335	87	0	0	100423	87	0	03-Sep-22	87	7	35.43	1	3329.418648	8.110552988	87	0	87	194266	35.86	92.218547	22.19	419445.8384	2454450.025	47.8
BANDARBAN	BANDARBAN	388335	87	0	0	100423	87	0	10-Sep-22	88	7	31.57	1	3329.418648	8.110552988	87	0	87	194266	35.86	92.218547	22.19	419445.8384	2454450.025	47.8
BANDARBAN	BANDARBAN	388335	87	0	0	100423	87	0	17-Sep-22	89	7	35	2	3329.418648	8.110552988	87	0	87	194266	35.86	92.218547	22.19	419445.8384	2454450.025	47.8
BANDARBAN	BANDARBAN	388335	87	0	0	100423	87	0	24-Sep-22	90	7	33.86	1	3329.418648	8.110552988	87	0	87	194266	35.86	92.218547	22.19	419445.8384	2454450.025	47.8
BANDARBAN	BANDARBAN	388335	87	0	0	100423	87	0	01-Oct-22	91	7	35.43	2	3329.418648	8.110552988	87	0	87	194266	35.86	92.218547	22.19	419445.8384	2454450.025	47.8
BANDARBAN	BANDARBAN	388335	87	0	0	100423	87	0	08-Oct-22	92	7	32.14	3	3329.418648	8.110552988	87	0	87	194266	35.86	92.218547	22.19	419445.8384	2454450.025	47.8
BANDARBAN	BANDARBAN	388335	87	0	0	100423	87	0	15-Oct-22	93	7	34.29	2	3329.418648	8.110552988	87	0	87	194266	35.86	92.218547	22.19	419445.8384	2454450.025	47.8
BANDARBAN	BANDARBAN	388335	87	0	0	100423	87	0	22-Oct-22	94	7	31.71	1	3329.418648	8.110552988	87	0	87	194266	35.86	92.218547	22.19	419445.8384	2454450.025	47.8
BANDARBAN	BANDARBAN	388335	87	0	0	100423	87	0	29-Oct-22	95	7	32.71	0	3329.418648	8.110552988	87	0	87	194266	35.86	92.218547	22.19	419445.8384	2454450.025	47.8
BANDARBAN	BANDARBAN	388335	87	0	0	100423	87	0	05-Nov-22	96	7	31.43	0	3329.418648	8.110552988	87	0	87	194266	35.86	92.218547	22.19	419445.8384	2454450.025	47.8
BANDARBAN	BANDARBAN	388335	87	0	0	100423	87	0	12-Nov-22	97	7	32.19	0	3329.418648	8.110552988	87	0	87	194266	35.86	92.218547	22.19	419445.8384	2454450.025	47.8
BANDARBAN	BANDARBAN	388335	87	0	0	100423	87	0	19-Nov-22	98	7	30.86	0	3329.418648	8.110552988	87	0	87	194266	35.86	92.218547	22.19	419445.8384	2454450.025	47.8
BANDARBAN	BANDARBAN	388335	87	0	0	100423	87	0	26-Nov-22	99	7	30.71	0	3329.418648	8.110552988	87	0	87	194266	35.86	92.218547	22.19	419445.8384	2454450.025	47.8
BARGUNA	BARGUNA	892781	488	0	0	103094	488	0	05-Jun-21	22	3	32.37	17	7191.26032	8.880621723	488	0	488	103094	57.6	90.117813	22.16	202737.2681	2453067.709	35.4
BARGUNA	BARGUNA	892781	488	0	0	103094	488	0	12-Jun-21	23	3	30.76	11	7191.26032	8.880621723	488	0	488	103094	57.6	90.117813	22.16	202737.2681	2453067.709	35.4
BARGUNA	BARGUNA	892781	488	0	0	103094	488	0	19-Jun-21	24	3	30.4	34	7191.26032	8.880621723	488	0	488	103094	57.6	90.117813	22.16	202737.2681	2453067.709	35.4
BARGUNA	BARGUNA	892781	488	0	0	103094	488	0	26-Jun-21	25	3	32.9	112	7191.26032	8.880621723	488	0	488	103094	57.6	90.117813	22.16	202737.2681	2453067.709	35.4
BARGUNA	BARGUNA	892781	488	0	0	103094	488	0	03-Jul-21	26	3	31.73	292	7191.26032	8.880621723	488	0	488	103094	57.6	90.117813	22.16	202737.2681	2453067.709	35.4
BARGUNA	BARGUNA	892781	488	0	0	103094	488	0	10-Jul-21	27	3	31.8	393	7191.26032	8.880621723	488	0	488	103094	57.6	90.117813	22.16	202737.2681	2453067.709	35.4
BARGUNA	BARGUNA	892781	488	0	0	103094	488	0	17-Jul-21	28	3	33.43	232	7191.26032	8.880621723	488	0	488	103094	57.6	90.117813	22.16	202737.2681	2453067.709	35.4
BARGUNA	BARGUNA	892781	488	0	0	103094	488	0	24-Jul-21	29	3	31.26	469	7191.26032	8.880621723	488	0	488	103094	57.6	90.117813	22.16	202737.2681	2453067.709	35.4
BARGUNA	BARGUNA	892781	488	0	0	103094	488	0	31-Jul-21	30	3	29.2	393	7191.26032	8.880621723	488	0	488	103094	57.6	90.117813	22.16	202737.2681	2453067.709	35.4
BARGUNA	BARGUNA	892781	488	0	0	103094	488	0	07-Aug-21	31	3	32.01	235	7191.26032	8.880621723	488	0	488	103094	57.6	90.117813	22.16	202737.2681	2453067.709	35.4
BARGUNA	BARGUNA	892781	488	0	0	103094	488	0	14-Aug-21	32	3	31.91	120	7191.26032	8.880621723	488	0	488	103094	57.6	90.117813	22.16	202737.2681	2453067.709	35.4
BARGUNA	BARGUNA	892781	488	0	0	103094	488	0	21-Aug-21	33	3	31.24	94	7191.26032	8.880621723	488	0	488	103094	57.6	90.117813	22.16	202737.2681	2453067.709	35.4
BARGUNA	BARGUNA	892781	488	0	0	103094	488	0	28-Aug-21	34	3	33.46	47	7191.26032	8.880621723	488	0	488	103094	57.6	90.117813	22.16	202737.2681	2453067.709	35.4
BARGUNA	BARGUNA	892781	488	0	0	103094	488	0	04-Sep-21	35	3	32.94	38	7191.26032	8.880621723	488	0	488	103094	57.6	90.117813	22.16	202737.2681	2453067.709	35.4
BARGUNA	BARGUNA	892781	488	0	0	103094	488	0	11-Sep-21	36	3	32.76	45	7191.26032	8.880621723	488	0	488	103094	57.6	90.117813	22.16	202737.2681	2453067.709	35.4
BARGUNA	BARGUNA	892781	488	0	0	103094	488	0	18-Sep-21	37	3	30.83	25	7191.26032	8.880621723	488	0	488	103094	57.6	90.117813	22.16	202737.2681	2453067.709	35.4
BARGUNA	BARGUNA	892781	488	0	0	103094	488	0	25-Sep-21	38	3	33.36	18	7191.26032	8.880621723	488	0	488	103094	57.6	90.117813	22.16	202737.2681	2453067.709	35.4
BARGUNA	BARGUNA	892781	488	0	0	103094	488	0	02-Oct-21	39	3	34.23	31	7191.26032	8.880621723	488	0	488	103094	57.6	90.117813	22.16	202737.2681	2453067.709	35.4
BARGUNA	BARGUNA	892781	488	0	0	103094	488	0	09-Oct-21	40	3	34.27	11	7191.26032	8.880621723	488	0	488	103094	57.6	90.117813	22.16	202737.2681	2453067.709	35.4
BARGUNA	BARGUNA	892781	488	0	0	103094	488	0	16-Oct-21	41	3	32.01	4	7191.26032	8.880621723	488	0	488	103094	57.6	90.117813	22.16	202737.2681	2453067.709	35.4
BARGUNA	BARGUNA	892781	488	0	0	103094	488	0	23-Oct-21	42	3	31.82	4	7191.26032	8.880621723	488	0	488	103094	57.6	90.117813	22.16	202737.2681	2453067.709	35.4
BARGUNA	BARGUNA	892781	488	0	0	103094	488	0	30-Oct-21	43	3	31.36	2	7191.26032	8.880621723	488	0	488	103094	57.6	90.117813	22.16	202737.2681	2453067.709	35.4
BARGUNA	BARGUNA	892781	488	0	0	103094	488	0	06-Nov-21	44	3	31	2	7191.26032	8.880621723	488	0	488	103094	57.6	90.117813	22.16	202737.2681	2453067.709	35.4
BARGUNA	BARGUNA	892781	488	0	0	103094	488	0	13-Nov-21	45	3	29.4	0	7191.26032	8.880621723	488	0	488	103094	57.6	90.117813	22.16	202737.2681	2453067.709	35.4
BARGUNA	BARGUNA	892781	488	0	0	103094	488	0	20-Nov-21	46	3	30.5	2	7191.26032	8.880621723	488	0	488	103094	57.6	90.117813	22.16	202737.2681	2453067.709	35.4
BARGUNA	BARGUNA	892781	488	0	0	103094	488	0	27-Nov-21	47	3	28.9	0	7191.26032	8.880621723	488	0	488	103094	57.6	90.117813	22.16	202737.2681	2453067.709	35.4
BARGUNA	BARGUNA	892781	488	0	0	103094	488	0	04-Dec-21	48	3	27.6	0	7191.26032	8.880621723	488	0	488	103094	57.6	90.117813	22.16	202737.2681	2453067.709	35.4
BARGUNA	BARGUNA	892781	488	0	0	103094	488	0	11-Dec-21	49	3	26.8	1	7191.26032	8.880621723	488	0	488	103094	57.6	90.117813	22.16	202737.2681	2453067.709	35.4
BARGUNA	BARGUNA	892781	488	0	0	103094	488	0	18-Dec-21	50	3	25.2	0	7191.26032	8.880621723	488	0	488	103094	57.6	90.117813	22.16	202737.2681	2453067.709	35.4
BARGUNA	BARGUNA	892781	488	0	0	103094	488	0	25-Dec-21	51	3	26.3	0	7191.26032	8.880621723	488	0	488	103094	57.6	90.117813	22.16	202737.2681	2453067.709	35.4
BARGUNA	BARGUNA	892781	488	0	0	103094	488	0	01-Jan-22	52	3	25.8	4	7191.26032	8.880621723	488	0	488	230795	57.6	90.117813	22.16	202737.2681	2453067.709	35.4
BARGUNA	BARGUNA	892781	488	0	0	103094	488	0	08-Jan-22	53	3	25.9	4	7191.26032	8.880621723	488	0	488	230795	57.6	90.117813	22.16	202737.2681	2453067.709	35.4
BARGUNA	BARGUNA	892781	488	0	0	103094	488	0	15-Jan-22	54	3	25.2	24	7191.26032	8.880621723	488	0	488	230795	57.6	90.117813	22.16	202737.2681	2453067.709	35.4
BARGUNA	BARGUNA	892781	488	0	0	103094	488	0	22-Jan-22	55	3	23.8	120	7191.26032	8.880621723	488	0	488	230795	57.6	90.117813	22.16	202737.2681	2453067.709	35.4
BARGUNA	BARGUNA	892781	488	0	0	103094	488	0	29-Jan-22	56	3	27.5	171	7191.26032	8.880621723	488	0	488	230795	57.6	90.117813	22.16	202737.2681	2453067.709	35.4
BARGUNA	BARGUNA	892781	488	0	0	103094	488	0	05-Feb-22	57	3	25.7	154	7191.26032	8.880621723	488	0	488	230795	57.6	90.117813	22.16	202737.2681	2453067.709	35.4
BARGUNA	BARGUNA	892781	488	0	0	103094	488	0	12-Feb-22	58	3	26.3	87	7191.26032	8.880621723	488	0	488	230795	57.6	90.117813	22.16	202737.2681	2453067.709	35.4
BARGUNA	BARGUNA	892781	488	0	0	103094	488	0	19-Feb-22	59	3	28.6	88	7191.26032	8.880621723	488	0	488	230795	57.6	90.117813	22.16	202737.2681	2453067.709	35.4
BARGUNA	BARGUNA	892781	488	0	0	103094	488	0	26-Feb-22	60	3	32	40	7191.26032	8.880621723	488	0	488	230795	57.6	90.117813	22.16	202737.2681	2453067.709	35.4
BARGUNA	BARGUNA	892781	488	0	0	103094	488	0	05-Mar-22	61	3	32.1	16	7191.26032	8.880621723	488	0	488	230795	57.6	90.117813	22.16	202737.2681	2453067.709	35.4
BARGUNA	BARGUNA	892781	488	0	0	103094	488	0	12-Mar-22	62	3	33.88	0	7191.26032	8.880621723	488	0	488	230795	57.6	90.117813	22.16	202737.2681	2453067.709	35.4
BARGUNA	BARGUNA	892781	488	0	0	103094	488	0	19-Mar-22	63	3	35.58	2	7191.26032	8.880621723	488	0	488	230795	57.6	90.117813	22.16	202737.2681	2453067.709	35.4
BARGUNA	BARGUNA	892781	488	0	0	103094	488	0	26-Mar-22	64	3	33.18	0	7191.26032	8.880621723	488	0	488	230795	57.6	90.117813	22.16	202737.2681	2453067.709	35.4
BARGUNA	BARGUNA	892781	488	0	0	103094	488	0	02-Apr-22	65	3	31.86	0	7191.26032	8.880621723	488	0	488	230795	57.6	90.117813	22.16	202737.2681	2453067.709	35.4
BARGUNA	BARGUNA	892781	488	0	0	103094	488	0	09-Apr-22	66	3	32	0	7191.26032	8.880621723	488	0	488	230795	57.6	90.117813	22.16	202737.2681	2453067.709	35.4
BARGUNA	BARGUNA	892781	488	0	0	103094	488	0	16-Apr-22	67	3	31.29	0	7191.26032	8.880621723	488	0	488	230795	57.6	90.117813	22.16	202737.2681	2453067.709	35.4
BARGUNA	BARGUNA	892781	488	0	0	103094	488	0	23-Apr-22	68	3	32.43	0	7191.26032	8.880621723	488	0	488	230795	57.6	90.117813	22.16	202737.2681	2453067.709	35.4
BARGUNA	BARGUNA	892781	488	0	0	103094	488	0	30-Apr-22	69	3	32.14	0	7191.26032	8.880621723	488	0	488	230795	57.6	90.117813	22.16	202737.2681	2453067.709	35.4
BARGUNA	BARGUNA	892781	488	0	0	103094	488	0	07-May-22	70	3	32	0	7191.26032	8.880621723	488	0	488	230795	57.6	90.117813	22.16	202737.2681	2453067.709	35.4
BARGUNA	BARGUNA	892781	488	0	0	103094	488	0	14-May-22	71	3	34	0	7191.26032	8.880621723	488	0	488	230795	57.6	90.117813	22.16	202737.2681	2453067.709	35.4
BARGUNA	BARGUNA	892781	488	0	0	103094	488	0	21-May-22	72	3	34	0	7191.26032	8.880621723	488	0	488	230795	57.6	90.117813	22.16	202737.2681	2453067.709	35.4
BARGUNA	BARGUNA	892781	488	0	0	103094	488	0	28-May-22	73	3	33.29	0	7191.26032	8.880621723	488	0	488	230795	57.6	90.117813	22.16	202737.2681	2453067.709	35.4
BARGUNA	BARGUNA	892781	488	0	0	103094	488	0	04-Jun-22	74	3	32.86	0	7191.26032	8.880621723	488	0	488	230795	57.6	90.117813	22.16	202737.2681	2453067.709	35.4
BARGUNA	BARGUNA	892781	488	0	0	103094	488	0	11-Jun-22	75	3	32.14	0	7191.26032	8.880621723	488	0	488	230795	57.6	90.117813	22.16	202737.2681	2453067.709	35.4
BARGUNA	BARGUNA	892781	488	0	0	103094	488	0	18-Jun-22	76	3	38	5	7191.26032	8.880621723	488	0	488	230795	57.6	90.117813	22.16	202737.2681	2453067.709	35.4
BARGUNA	BARGUNA	892781	488	0	0	103094	488	0	25-Jun-22	77	3	34.29	8	7191.26032	8.880621723	488	0	488	230795	57.6	90.117813	22.16	202737.2681	2453067.709	35.4
BARGUNA	BARGUNA	892781	488	0	0	103094	488	0	02-Jul-22	78	3	35.71	19	7191.26032	8.880621723	488	0	488	230795	57.6	90.117813	22.16	202737.2681	2453067.709	35.4
BARGUNA	BARGUNA	892781	488	0	0	103094	488	0	09-Jul-22	79	3	37.29	6	7191.26032	8.880621723	488	0	488	230795	57.6	90.117813	22.16	202737.2681	2453067.709	35.4
BARGUNA	BARGUNA	892781	488	0	0	103094	488	0	16-Jul-22	80	3	35	11	7191.26032	8.880621723	488	0	488	230795	57.6	90.117813	22.16	202737.2681	2453067.709	35.4
BARGUNA	BARGUNA	892781	488	0	0	103094	488	0	23-Jul-22	81	3	34.71	6	7191.26032	8.880621723	488	0	488	230795	57.6	90.117813	22.16	202737.2681	2453067.709	35.4
BARGUNA	BARGUNA	892781	488	0	0	103094	488	0	30-Jul-22	82	3	38	10	7191.26032	8.880621723	488	0	488	230795	57.6	90.117813	22.16	202737.2681	2453067.709	35.4
BARGUNA	BARGUNA	892781	488	0	0	103094	488	0	06-Aug-22	83	3	35.14	4	7191.26032	8.880621723	488	0	488	230795	57.6	90.117813	22.16	202737.2681	2453067.709	35.4
BARGUNA	BARGUNA	892781	488	0	0	103094	488	0	13-Aug-22	84	3	35.14	2	7191.26032	8.880621723	488	0	488	230795	57.6	90.117813	22.16	202737.2681	2453067.709	35.4
BARGUNA	BARGUNA	892781	488	0	0	103094	488	0	20-Aug-22	85	3	35.29	0	7191.26032	8.880621723	488	0	488	230795	57.6	90.117813	22.16	202737.2681	2453067.709	35.4
BARGUNA	BARGUNA	892781	488	0	0	103094	488	0	27-Aug-22	86	3	36	1	7191.26032	8.880621723	488	0	488	230795	57.6	90.117813	22.16	202737.2681	2453067.709	35.4
BARGUNA	BARGUNA	892781	488	0	0	103094	488	0	03-Sep-22	87	3	35.43	2	7191.26032	8.880621723	488	0	488	230795	57.6	90.117813	22.16	202737.2681	2453067.709	35.4
BARGUNA	BARGUNA	892781	488	0	0	103094	488	0	10-Sep-22	88	3	31.57	4	7191.26032	8.880621723	488	0	488	230795	57.6	90.117813	22.16	202737.2681	2453067.709	35.4
BARGUNA	BARGUNA	892781	488	0	0	103094	488	0	17-Sep-22	89	3	35	4	7191.26032	8.880621723	488	0	488	230795	57.6	90.117813	22.16	202737.2681	2453067.709	35.4
BARGUNA	BARGUNA	892781	488	0	0	103094	488	0	24-Sep-22	90	3	33.86	6	7191.26032	8.880621723	488	0	488	230795	57.6	90.117813	22.16	202737.2681	2453067.709	35.4
BARGUNA	BARGUNA	892781	488	0	0	103094	488	0	01-Oct-22	91	3	32.57	4	7191.26032	8.880621723	488	0	488	230795	57.6	90.117813	22.16	202737.2681	2453067.709	35.4
BARGUNA	BARGUNA	892781	488	0	0	103094	488	0	08-Oct-22	92	3	32.14	2	7191.26032	8.880621723	488	0	488	230795	57.6	90.117813	22.16	202737.2681	2453067.709	35.4
BARGUNA	BARGUNA	892781	488	0	0	103094	488	0	15-Oct-22	93	3	34.29	3	7191.26032	8.880621723	488	0	488	230795	57.6	90.117813	22.16	202737.2681	2453067.709	35.4
BARGUNA	BARGUNA	892781	488	0	0	103094	488	0	22-Oct-22	94	3	31.71	0	7191.26032	8.880621723	488	0	488	230795	57.6	90.117813	22.16	202737.2681	2453067.709	35.4
BARGUNA	BARGUNA	892781	488	0	0	103094	488	0	29-Oct-22	95	3	32.71	1	7191.26032	8.880621723	488	0	488	230795	57.6	90.117813	22.16	202737.2681	2453067.709	35.4
BARGUNA	BARGUNA	892781	488	0	0	103094	488	0	05-Nov-22	96	3	31.43	0	7191.26032	8.880621723	488	0	488	230795	57.6	90.117813	22.16	202737.2681	2453067.709	35.4
BARGUNA	BARGUNA	892781	488	0	0	103094	488	0	12-Nov-22	97	3	31.29	0	7191.26032	8.880621723	488	0	488	230795	57.6	90.117813	22.16	202737.2681	2453067.709	35.4
BARGUNA	BARGUNA	892781	488	0	0	103094	488	0	19-Nov-22	98	3	30.86	0	7191.26032	8.880621723	488	0	488	230795	57.6	90.117813	22.16	202737.2681	2453067.709	35.4
BARGUNA	BARGUNA	892781	488	0	0	103094	488	0	26-Nov-22	99	3	30.71	0	7191.26032	8.880621723	488	0	488	230795	57.6	90.117813	22.16	202737.2681	2453067.709	35.4
BARGUNA	BARGUNA	892781	488	0	0	103094	488	0	03-Dec-22	100	3	30.14	0	7191.26032	8.880621723	488	0	488	230795	57.6	90.117813	22.16	202737.2681	2453067.709	35.4
BARGUNA	BARGUNA	892781	488	0	0	103094	488	0	10-Dec-22	101	3	28.71	0	7191.26032	8.880621723	488	0	488	230795	57.6	90.117813	22.16	202737.2681	2453067.709	35.4
BARGUNA	BARGUNA	892781	488	0	0	103094	488	0	17-Dec-22	102	3	29.29	0	7191.26032	8.880621723	488	0	488	230795	57.6	90.117813	22.16	202737.2681	2453067.709	35.4
BARGUNA	BARGUNA	892781	488	0	0	103094	488	0	24-Dec-22	103	3	31.43	0	7191.26032	8.880621723	488	0	488	230795	57.6	90.117813	22.16	202737.2681	2453067.709	35.4
BARGUNA	BARGUNA	892781	488	0	0	103094	488	0	31-Dec-22	104	3	31	0	7191.26032	8.880621723	488	0	488	230795	57.6	90.117813	22.16	202737.2681	2453067.709	35.4
BARISHAL	BARISHAL	2324310	0	835	519016	0	835	0	05-Jun-21	22	1	34.42	118	19706.75089	9.888716541	835	0	835	519016	61.24	90.353451	22.7	228115.4652	2512845.677	34.6
BARISHAL	BARISHAL	2324310	0	835	519016	0	835	0	12-Jun-21	23	1	30.67	90	19706.75089	9.888716541	835	0	835	519016	61.24	90.353451	22.7	228115.4652	2512845.677	34.6
BARISHAL	BARISHAL	2324310	0	835	519016	0	835	0	19-Jun-21	24	1	30.9	244	19706.75089	9.888716541	835	0	835	519016	61.24	90.353451	22.7	228115.4652	2512845.677	34.6
BARISHAL	BARISHAL	2324310	0	835	519016	0	835	0	26-Jun-21	25	1	32.8	487	19706.75089	9.888716541	835	0	835	519016	61.24	90.353451	22.7	228115.4652	2512845.677	34.6
BARISHAL	BARISHAL	2324310	0	835	519016	0	835	0	03-Jul-21	26	1	32.17	974	19706.75089	9.888716541	835	0	835	519016	61.24	90.353451	22.7	228115.4652	2512845.677	34.6
BARISHAL	BARISHAL	2324310	0	835	519016	0	835	0	10-Jul-21	27	1	32.31	1675	19706.75089	9.888716541	835	0	835	519016	61.24	90.353451	22.7	228115.4652	2512845.677	34.6
BARISHAL	BARISHAL	2324310	0	835	519016	0	835	0	17-Jul-21	28	1	33.76	1269	19706.75089	9.888716541	835	0	835	519016	61.24	90.353451	22.7	228115.4652	2512845.677	34.6
BARISHAL	BARISHAL	2324310	0	835	519016	0	835	0	24-Jul-21	29	1	32.46	1808	19706.75089	9.888716541	835	0	835	519016	61.24	90.353451	22.7	228115.4652	2512845.677	34.6
BARISHAL	BARISHAL	2324310	0	835	519016	0	835	0	31-Jul-21	30	1	30.44	1774	19706.75089	9.888716541	835	0	835	519016	61.24	90.353451	22.7	228115.4652	2512845.677	34.6
BARISHAL	BARISHAL	2324310	0	835	519016	0	835	0	07-Aug-21	31	1	32.5	1135	19706.75089	9.888716541	835	0	835	519016	61.24	90.353451	22.7	228115.4652	2512845.677	34.6
BARISHAL	BARISHAL	2324310	0	835	519016	0	835	0	14-Aug-21	32	1	32.43	696	19706.75089	9.888716541	835	0	835	519016	61.24	90.353451	22.7	228115.4652	2512845.677	34.6
BARISHAL	BARISHAL	2324310	0	835	519016	0	835	0	21-Aug-21	33	1	31.4	349	19706.75089	9.888716541	835	0	835	519016	61.24	90.353451	22.7	228115.4652	2512845.677	34.6
BARISHAL	BARISHAL	2324310	0	835	519016	0	835	0	28-Aug-21	34	1	33.94	221	19706.75089	9.888716541	835	0	835	519016	61.24	90.353451	22.7	228115.4652	2512845.677	34.6
BARISHAL	BARISHAL	2324310	0	835	519016	0	835	0	04-Sep-21	35	1	33.69	142	19706.75089	9.888716541	835	0	835	519016	61.24	90.353451	22.7	228115.4652	2512845.677	34.6
BARISHAL	BARISHAL	2324310	0	835	519016	0	835	0	11-Sep-21	36	1	33.56	78	19706.75089	9.888716541	835	0	835	519016	61.24	90.353451	22.7	228115.4652	2512845.677	34.6
BARISHAL	BARISHAL	2324310	0	835	519016	0	835	0	18-Sep-21	37	1	31.16	53	19706.75089	9.888716541	835	0	835	519016	61.24	90.353451	22.7	228115.4652	2512845.677	34.6
BARISHAL	BARISHAL	2324310	0	835	519016	0	835	0	25-Sep-21	38	1	34.16	31	19706.75089	9.888716541	835	0	835	519016	61.24	90.353451	22.7	228115.4652	2512845.677	34.6
BARISHAL	BARISHAL	2324310	0	835	519016	0	835	0	02-Oct-21	39	1	34.47	24	19706.75089	9.888716541	835	0	835	519016	61.24	90.353451	22.7	228115.4652	2512845.677	34.6
BARISHAL	BARISHAL	2324310	0	835	519016	0	835	0	09-Oct-21	40	1	34.54	22	19706.75089	9.888716541	835	0	835	519016	61.24	90.353451	22.7	228115.4652	2512845.677	34.6
BARISHAL	BARISHAL	2324310	0	835	519016	0	835	0	16-Oct-21	41	1	32.39	6	19706.75089	9.888716541	835	0	835	519016	61.24	90.353451	22.7	228115.4652	2512845.677	34.6
BARISHAL	BARISHAL	2324310	0	835	519016	0	835	0	23-Oct-21	42	1	32.5	6	19706.75089	9.888716541	835	0	835	519016	61.24	90.353451	22.7	228115.4652	2512845.677	34.6
BARISHAL	BARISHAL	2324310	0	835	519016	0	835	0	30-Oct-21	43	1	32.24	5	19706.75089	9.888716541	835	0	835	519016	61.24	90.353451	22.7	228115.4652	2512845.677	34.6
BARISHAL	BARISHAL	2324310	0	835	519016	0	835	0	06-Nov-21	44	1	31.5	4	19706.75089	9.888716541	835	0	835	519016	61.24	90.353451	22.7	228115.4652	2512845.677	34.6
BARISHAL	BARISHAL	2324310	0	835	519016	0	835	0	13-Nov-21	45	1	29.5	6	19706.75089	9.888716541	835	0	835	519016	61.24	90.353451	22.7	228115.4652	2512845.677	34.6
BARISHAL	BARISHAL	2324310	0	835	519016	0	835	0	20-Nov-21	46	1	31	6	19706.75089	9.888716541	835	0	835	519016	61.24	90.353451	22.7	228115.4652	2512845.677	34.6
BARISHAL	BARISHAL	2324310	0	835	519016	0	835	0	27-Nov-21	47	1	29.6	15	19706.75089	9.888716541	835	0	835	519016	61.24	90.353451	22.7	228115.4652	2512845.677	34.6
BARISHAL	BARISHAL	2324310	0	835	519016	0	835	0	04-Dec-21	48	1	27.5	3	19706.75089	9.888716541	835	0	835	519016	61.24	90.353451	22.7	228115.4652	2512845.677	34.6
BARISHAL	BARISHAL	2324310	0	835	519016	0	835	0	11-Dec-21	49	1	27.4	6	19706.75089	9.888716541	835	0	835	519016	61.24	90.353451	22.7	228115.4652	2512845.677	34.6
BARISHAL	BARISHAL	2324310	0	835	519016	0	835	0	18-Dec-21	50	1	26	1	19706.75089	9.888716541	835	0	835	519016	61.24	90.353451	22.7	228115.4652	2512845.677	34.6
BARISHAL	BARISHAL	2324310	0	835	519016	0	835	0	25-Dec-21	51	1	26.4	0	19706.75089	9.888716541	835	0	835	519016	61.24	90.353451	22.7	228115.4652	2512845.677	34.6
BARISHAL	BARISHAL	2324310	0	835	519016	0	835	0	01-Jan-22	52	1	26.1	9	19706.75089	9.888716541	835	0	835	776504	61.24	90.353451	22.7	228115.4652	2512845.677	34.6
BARISHAL	BARISHAL	2324310	0	835	519016	0	835	0	08-Jan-22	53	1	26.2	38	19706.75089	9.888716541	835	0	835	776504	61.24	90.353451	22.7	228115.4652	2512845.677	34.6
BARISHAL	BARISHAL	2324310	0	835	519016	0	835	0	15-Jan-22	54	1	25.1	183	19706.75089	9.888716541	835	0	835	776504	61.24	90.353451	22.7	228115.4652	2512845.677	34.6
BARISHAL	BARISHAL	2324310	0	835	519016	0	835	0	22-Jan-22	55	1	24	789	19706.75089	9.888716541	835	0	835	776504	61.24	90.353451	22.7	228115.4652	2512845.677	34.6
BARISHAL	BARISHAL	2324310	0	835	519016	0	835	0	29-Jan-22	56	1	27.1	916	19706.75089	9.888716541	835	0	835	776504	61.24	90.353451	22.7	228115.4652	2512845.677	34.6
BARISHAL	BARISHAL	2324310	0	835	519016	0	835	0	05-Feb-22	57	1	25.3	544	19706.75089	9.888716541	835	0	835	776504	61.24	90.353451	22.7	228115.4652	2512845.677	34.6
BARISHAL	BARISHAL	2324310	0	835	519016	0	835	0	12-Feb-22	58	1	26.5	248	19706.75089	9.888716541	835	0	835	776504	61.24	90.353451	22.7	228115.4652	2512845.677	34.6
BARISHAL	BARISHAL	2324310	0	835	519016	0	835	0	19-Feb-22	59	1	28.6	86	19706.75089	9.888716541	835	0	835	776504	61.24	90.353451	22.7	228115.4652	2512845.677	34.6
BARISHAL	BARISHAL	2324310	0	835	519016	0	835	0	26-Feb-22	60	1	31	118	19706.75089	9.888716541	835	0	835	776504	61.24	90.353451	22.7	228115.4652	2512845.677	34.6
BARISHAL	BARISHAL	2324310	0	835	519016	0	835	0	05-Mar-22	61	1	32.07	16	19706.75089	9.888716541	835	0	835	776504	61.24	90.353451	22.7	228115.4652	2512845.677	34.6
BARISHAL	BARISHAL	2324310	0	835	519016	0	835	0	12-Mar-22	62	1	33.48	8	19706.75089	9.888716541	835	0	835	776504	61.24	90.353451	22.7	228115.4652	2512845.677	34.6
BARISHAL	BARISHAL	2324310	0	835	519016	0	835	0	16-Apr-22	67	1	33.43	0	19706.75089	9.888716541	835	0	835	776504	61.24	90.353451	22.7	228115.4652	2512845.677	34.6
BARISHAL	BARISHAL	2324310	0	835	519016	0	835	0	23-Apr-22	68	1	35	0	19706.75089	9.888716541	835	0	835	776504	61.24	90.353451	22.7	228115.4652	2512845.677	34.6
BARISHAL	BARISHAL	2324310	0	835	519016	0	835	0	30-Apr-22	69	1	32.43	0	19706.75089	9.888716541	835	0	835	776504	61.24	90.353451	22.7	228115.4652	2512845.677	34.6
BARISHAL	BARISHAL	2324310	0	835	519016	0	835	0	07-May-22	70	1	32	2	19706.75089	9.888716541	835	0	835	776504	61.24	90.353451	22.7	228115.4652	2512845.677	34.6
BARISHAL	BARISHAL	2324310	0	835	519016	0	835	0	14-May-22	71	1	33.86	0	19706.75089	9.888716541	835	0	835	776504	61.24	90.353451	22.7	228115.4652	2512845.677	34.6
BARISHAL	BARISHAL	2324310	0	835	519016	0	835	0	21-May-22	72	1	33.86	0	19706.75089	9.888716541	835	0	835	776504	61.24	90.353451	22.7	228115.4652	2512845.677	34.6
BARISHAL	BARISHAL	2324310	0	835	519016	0	835	0	28-May-22	73	1	32.57	0	19706.75089	9.888716541	835	0	835	776504	61.24	90.353451	22.7	228115.4652	2512845.677	34.6
BARISHAL	BARISHAL	2324310	0	835	519016	0	835	0	04-Jun-22	74	1	33.57	0	19706.75089	9.888716541	835	0	835	776504	61.24	90.353451	22.7	228115.4652	2512845.677	34.6
BARISHAL	BARISHAL	2324310	0	835	519016	0	835	0	11-Jun-22	75	1	32.14	5	19706.75089	9.888716541	835	0	835	776504	61.24	90.353451	22.7	228115.4652	2512845.677	34.6
BARISHAL	BARISHAL	2324310	0	835	519016	0	835	0	18-Jun-22	76	1	32.43	17	19706.75089	9.888716541	835	0	835	776504	61.24	90.353451	22.7	228115.4652	2512845.677	34.6
BARISHAL	BARISHAL	2324310	0	835	519016	0	835	0	25-Jun-22	77	1	32.57	132	19706.75089	9.888716541	835	0	835	776504	61.24	90.353451	22.7	228115.4652	2512845.677	34.6
BARISHAL	BARISHAL	2324310	0	835	519016	0	835	0	02-Jul-22	78	1	33.71	214	19706.75089	9.888716541	835	0	835	776504	61.24	90.353451	22.7	228115.4652	2512845.677	34.6
BARISHAL	BARISHAL	2324310	0	835	519016	0	835	0	09-Jul-22	79	1	34.43	57	19706.75089	9.888716541	835	0	835	776504	61.24	90.353451	22.7	228115.4652	2512845.677	34.6
BARISHAL	BARISHAL	2324310	0	835	519016	0	835	0	16-Jul-22	80	1	33.43	54	19706.75089	9.888716541	835	0	835	776504	61.24	90.353451	22.7	228115.4652	2512845.677	34.6
BARISHAL	BARISHAL	2324310	0	835	519016	0	835	0	23-Jul-22	81	1	32.43	48	19706.75089	9.888716541	835	0	835	776504	61.24	90.353451	22.7	228115.4652	2512845.677	34.6
BARISHAL	BARISHAL	2324310	0	835	519016	0	835	0	30-Jul-22	82	1	32.86	15	19706.75089	9.888716541	835	0	835	776504	61.24	90.353451	22.7	228115.4652	2512845.677	34.6
BARISHAL	BARISHAL	2324310	0	835	519016	0	835	0	06-Aug-22	83	1	33.43	18	19706.75089	9.888716541	835	0	835	776504	61.24	90.353451	22.7	228115.4652	2512845.677	34.6
BARISHAL	BARISHAL	2324310	0	835	519016	0	835	0	13-Aug-22	84	1	33	15	19706.75089	9.888716541	835	0	835	776504	61.24	90.353451	22.7	228115.4652	2512845.677	34.6
BARISHAL	BARISHAL	2324310	0	835	519016	0	835	0	20-Aug-22	85	1	33.71	7	19706.75089	9.888716541	835	0	835	776504	61.24	90.353451	22.7	228115.4652	2512845.677	34.6
BARISHAL	BARISHAL	2324310	0	835	519016	0	835	0	27-Aug-22	86	1	33.71	14	19706.75089	9.888716541	835	0	835	776504	61.24	90.353451	22.7	228115.4652	2512845.677	34.6
BARISHAL	BARISHAL	2324310	0	835	519016	0	835	0	03-Sep-22	87	1	32.86	2	19706.75089	9.888716541	835	0	835	776504	61.24	90.353451	22.7	228115.4652	2512845.677	34.6
BARISHAL	BARISHAL	2324310	0	835	519016	0	835	0	10-Sep-22	88	1	31.14	40	19706.75089	9.888716541	835	0	835	776504	61.24	90.353451	22.7	228115.4652	2512845.677	34.6
BARISHAL	BARISHAL	2324310	0	835	519016	0	835	0	17-Sep-22	89	1	32.89	41	19706.75089	9.888716541	835	0	835	776504	61.24	90.353451	22.7	228115.4652	2512845.677	34.6
BARISHAL	BARISHAL	2324310	0	835	519016	0	835	0	24-Sep-22	90	1	32.57	31	19706.75089	9.888716541	835	0	835	776504	61.24	90.353451	22.7	228115.4652	2512845.677	34.6
BARISHAL	BARISHAL	2324310	0	835	519016	0	835	0	01-Oct-22	91	1	32.57	20	19706.75089	9.888716541	835	0	835	776504	61.24	90.353451	22.7	228115.4652	2512845.677	34.6
BARISHAL	BARISHAL	2324310	0	835	519016	0	835	0	08-Oct-22	92	1	32.57	11	19706.75089	9.888716541	835	0	835	776504	61.24	90.353451	22.7	228115.4652	2512845.677	34.6
BARISHAL	BARISHAL	2324310	0	835	519016	0	835	0	15-Oct-22	93	1	33.43	5	19706.75089	9.888716541	835	0	835	776504	61.24	90.353451	22.7	228115.4652	2512845.677	34.6
BARISHAL	BARISHAL	2324310	0	835	519016	0	835	0	22-Oct-22	94	1	30	2	19706.75089	9.888716541	835	0	835	776504	61.24	90.353451	22.7	228115.4652	2512845.677	34.6
BARISHAL	BARISHAL	2324310	0	835	519016	0	835	0	29-Oct-22	95	1	31.14	2	19706.75089	9.888716541	835	0	835	776504	61.24	90.353451	22.7	228115.4652	2512845.677	34.6
BARISHAL	BARISHAL	2324310	0	835	519016	0	835	0	05-Nov-22	96	1	30.57	3	19706.75089	9.888716541	835	0	835	776504	61.24	90.353451	22.7	228115.4652	2512845.677	34.6
BARISHAL	BARISHAL	2324310	0	835	519016	0	835	0	12-Nov-22	97	1	29.71	0	19706.75089	9.888716541	835	0	835	776504	61.24	90.353451	22.7	228115.4652	2512845.677	34.6
BARISHAL	BARISHAL	2324310	0	835	519016	0	835	0	19-Nov-22	98	1	29.43	0	19706.75089	9.888716541	835	0	835	776504	61.24	90.353451	22.7	228115.4652	2512845.677	34.6
BARISHAL	BARISHAL	2324310	0	835	519016	0	835	0	26-Nov-22	99	1	30.43	1	19706.75089	9.888716541	835	0	835	776504	61.24	90.353451	22.7	228115.4652	2512845.677	34.6
BARISHAL	BARISHAL	2324310	0	835	519016	0	835	0	03-Dec-22	100	1	29.29	0	19706.75089	9.888716541	835	0	835	776504	61.24	90.353451	22.7	228115.4652	2512845.677	34.6
BARISHAL	BARISHAL	2324310	0	835	519016	0	835	0	10-Dec-22	101	1	31.29	1	19706.75089	9.888716541	835	0	835	776504	61.24	90.353451	22.7	228115.4652	2512845.677	34.6
BARISHAL	BARISHAL	2324310	0	835	519016	0	835	0	17-Dec-22	102	1	27	0	19706.75089	9.888716541	835	0	835	776504	61.24	90.353451	22.7	228115.4652	2512845.677	34.6
BARISHAL	BARISHAL	2324310	0	835	519016	0	835	0	24-Dec-22	103	1	29.71	0	19706.75089	9.888716541	835	0	835	776504	61.24	90.353451	22.7	228115.4652	2512845.677	34.6
BARISHAL	BARISHAL	2324310	0	835	519016	0	835	0	31-Dec-22	104	1	29	0	19706.75089	9.888716541	835	0	835	776504	61.24	90.353451	22.7	228115.4652	2512845.677	34.6
BHOLA	BHOLA	1776795	522	0	0	243317	522	0	05-Jun-21	22	2	32.32	24	14602.58882	9.588954108	522	0	522	243317	43.2	90.659476	22.68	259530.1403	2509966.302	30.7
BHOLA	BHOLA	1776795	522	0	0	243317	522	0	12-Jun-21	23	2	30.54	22	14602.58882	9.588954108	522	0	522	243317	43.2	90.659476	22.68	259530.1403	2509966.302	30.7
BHOLA	BHOLA	1776795	522	0	0	243317	522	0	19-Jun-21	24	2	30.9	28	14602.58882	9.588954108	522	0	522	243317	43.2	90.659476	22.68	259530.1403	2509966.302	30.7
BHOLA	BHOLA	1776795	522	0	0	243317	522	0	26-Jun-21	25	2	32.6	52	14602.58882	9.588954108	522	0	522	243317	43.2	90.659476	22.68	259530.1403	2509966.302	30.7
BHOLA	BHOLA	1776795	522	0	0	243317	522	0	03-Jul-21	26	2	31.41	133	14602.58882	9.588954108	522	0	522	243317	43.2	90.659476	22.68	259530.1403	2509966.302	30.7
BHOLA	BHOLA	1776795	522	0	0	243317	522	0	10-Jul-21	27	2	31.61	283	14602.58882	9.588954108	522	0	522	243317	43.2	90.659476	22.68	259530.1403	2509966.302	30.7
BHOLA	BHOLA	1776795	522	0	0	243317	522	0	17-Jul-21	28	2	33.51	339	14602.58882	9.588954108	522	0	522	243317	43.2	90.659476	22.68	259530.1403	2509966.302	30.7
BHOLA	BHOLA	1776795	522	0	0	243317	522	0	24-Jul-21	29	2	31.96	832	14602.58882	9.588954108	522	0	522	243317	43.2	90.659476	22.68	259530.1403	2509966.302	30.7
BHOLA	BHOLA	1776795	522	0	0	243317	522	0	31-Jul-21	30	2	30.2	1085	14602.58882	9.588954108	522	0	522	243317	43.2	90.659476	22.68	259530.1403	2509966.302	30.7
BHOLA	BHOLA	1776795	522	0	0	243317	522	0	07-Aug-21	31	2	32.67	784	14602.58882	9.588954108	522	0	522	243317	43.2	90.659476	22.68	259530.1403	2509966.302	30.7
BHOLA	BHOLA	1776795	522	0	0	243317	522	0	14-Aug-21	32	2	32.63	491	14602.58882	9.588954108	522	0	522	243317	43.2	90.659476	22.68	259530.1403	2509966.302	30.7
BHOLA	BHOLA	1776795	522	0	0	243317	522	0	21-Aug-21	33	2	31.64	320	14602.58882	9.588954108	522	0	522	243317	43.2	90.659476	22.68	259530.1403	2509966.302	30.7
BHOLA	BHOLA	1776795	522	0	0	243317	522	0	28-Aug-21	34	2	34.08	228	14602.58882	9.588954108	522	0	522	243317	43.2	90.659476	22.68	259530.1403	2509966.302	30.7
BHOLA	BHOLA	1776795	522	0	0	243317	522	0	04-Sep-21	35	2	33.84	124	14602.58882	9.588954108	522	0	522	243317	43.2	90.659476	22.68	259530.1403	2509966.302	30.7
BHOLA	BHOLA	1776795	522	0	0	243317	522	0	11-Sep-21	36	2	33.81	75	14602.58882	9.588954108	522	0	522	243317	43.2	90.659476	22.68	259530.1403	2509966.302	30.7
BHOLA	BHOLA	1776795	522	0	0	243317	522	0	18-Sep-21	37	2	31.03	38	14602.58882	9.588954108	522	0	522	243317	43.2	90.659476	22.68	259530.1403	2509966.302	30.7
BHOLA	BHOLA	1776795	522	0	0	243317	522	0	25-Sep-21	38	2	33.84	17	14602.58882	9.588954108	522	0	522	243317	43.2	90.659476	22.68	259530.1403	2509966.302	30.7
BHOLA	BHOLA	1776795	522	0	0	243317	522	0	02-Oct-21	39	2	34.11	19	14602.58882	9.588954108	522	0	522	243317	43.2	90.659476	22.68	259530.1403	2509966.302	30.7
BHOLA	BHOLA	1776795	522	0	0	243317	522	0	09-Oct-21	40	2	34.13	3	14602.58882	9.588954108	522	0	522	243317	43.2	90.659476	22.68	259530.1403	2509966.302	30.7
BHOLA	BHOLA	1776795	522	0	0	243317	522	0	16-Oct-21	41	2	33.14	9	14602.58882	9.588954108	522	0	522	243317	43.2	90.659476	22.68	259530.1403	2509966.302	30.7
BHOLA	BHOLA	1776795	522	0	0	243317	522	0	23-Oct-21	42	2	32.4	7	14602.58882	9.588954108	522	0	522	243317	43.2	90.659476	22.68	259530.1403	2509966.302	30.7
BHOLA	BHOLA	1776795	522	0	0	243317	522	0	30-Oct-21	43	2	32.28	6	14602.58882	9.588954108	522	0	522	243317	43.2	90.659476	22.68	259530.1403	2509966.302	30.7
BHOLA	BHOLA	1776795	522	0	0	243317	522	0	06-Nov-21	44	2	31.1	0	14602.58882	9.588954108	522	0	522	243317	43.2	90.659476	22.68	259530.1403	2509966.302	30.7
BHOLA	BHOLA	1776795	522	0	0	243317	522	0	13-Nov-21	45	2	29.3	3	14602.58882	9.588954108	522	0	522	243317	43.2	90.659476	22.68	259530.1403	2509966.302	30.7
BHOLA	BHOLA	1776795	522	0	0	243317	522	0	20-Nov-21	46	2	30.7	0	14602.58882	9.588954108	522	0	522	243317	43.2	90.659476	22.68	259530.1403	2509966.302	30.7
BHOLA	BHOLA	1776795	522	0	0	243317	522	0	27-Nov-21	47	2	29.4	3	14602.58882	9.588954108	522	0	522	243317	43.2	90.659476	22.68	259530.1403	2509966.302	30.7
BHOLA	BHOLA	1776795	522	0	0	243317	522	0	04-Dec-21	48	2	27.5	0	14602.58882	9.588954108	522	0	522	243317	43.2	90.659476	22.68	259530.1403	2509966.302	30.7
BHOLA	BHOLA	1776795	522	0	0	243317	522	0	11-Dec-21	49	2	26.9	1	14602.58882	9.588954108	522	0	522	243317	43.2	90.659476	22.68	259530.1403	2509966.302	30.7
BHOLA	BHOLA	1776795	522	0	0	243317	522	0	18-Dec-21	50	2	25.8	0	14602.58882	9.588954108	522	0	522	243317	43.2	90.659476	22.68	259530.1403	2509966.302	30.7
BHOLA	BHOLA	1776795	522	0	0	243317	522	0	25-Dec-21	51	2	26.6	0	14602.58882	9.588954108	522	0	522	243317	43.2	90.659476	22.68	259530.1403	2509966.302	30.7
BHOLA	BHOLA	1776795	522	0	0	243317	522	0	01-Jan-22	52	2	25.6	1	14602.58882	9.588954108	522	0	522	533712	43.2	90.659476	22.68	259530.1403	2509966.302	30.7
BHOLA	BHOLA	1776795	522	0	0	243317	522	0	08-Jan-22	53	2	25.9	5	14602.58882	9.588954108	522	0	522	533712	43.2	90.659476	22.68	259530.1403	2509966.302	30.7
BHOLA	BHOLA	1776795	522	0	0	243317	522	0	15-Jan-22	54	2	25.2	54	14602.58882	9.588954108	522	0	522	533712	43.2	90.659476	22.68	259530.1403	2509966.302	30.7
BHOLA	BHOLA	1776795	522	0	0	243317	522	0	22-Jan-22	55	2	23.8	251	14602.58882	9.588954108	522	0	522	533712	43.2	90.659476	22.68	259530.1403	2509966.302	30.7
BHOLA	BHOLA	1776795	522	0	0	243317	522	0	29-Jan-22	56	2	26.5	336	14602.58882	9.588954108	522	0	522	533712	43.2	90.659476	22.68	259530.1403	2509966.302	30.7
BHOLA	BHOLA	1776795	522	0	0	243317	522	0	05-Feb-22	57	2	25.5	208	14602.58882	9.588954108	522	0	522	533712	43.2	90.659476	22.68	259530.1403	2509966.302	30.7
BHOLA	BHOLA	1776795	522	0	0	243317	522	0	12-Feb-22	58	2	26.8	95	14602.58882	9.588954108	522	0	522	533712	43.2	90.659476	22.68	259530.1403	2509966.302	30.7
BHOLA	BHOLA	1776795	522	0	0	243317	522	0	19-Feb-22	59	2	27.7	30	14602.58882	9.588954108	522	0	522	533712	43.2	90.659476	22.68	259530.1403	2509966.302	30.7
BHOLA	BHOLA	1776795	522	0	0	243317	522	0	26-Feb-22	60	2	30	15	14602.58882	9.588954108	522	0	522	533712	43.2	90.659476	22.68	259530.1403	2509966.302	30.7
BHOLA	BHOLA	1776795	522	0	0	243317	522	0	05-Mar-22	61	2	31.76	1	14602.58882	9.588954108	522	0	522	533712	43.2	90.659476	22.68	259530.1403	2509966.302	30.7
BHOLA	BHOLA	1776795	522	0	0	243317	522	0	12-Mar-22	62	2	33.75	0	14602.58882	9.588954108	522	0	522	533712	43.2	90.659476	22.68	259530.1403	2509966.302	30.7
BHOLA	BHOLA	1776795	522	0	0	243317	522	0	19-Mar-22	63	2	34.86	0	14602.58882	9.588954108	522	0	522	533712	43.2	90.659476	22.68	259530.1403	2509966.302	30.7
BHOLA	BHOLA	1776795	522	0	0	243317	522	0	26-Mar-22	64	2	33.1	0	14602.58882	9.588954108	522	0	522	533712	43.2	90.659476	22.68	259530.1403	2509966.302	30.7
BHOLA	BHOLA	1776795	522	0	0	243317	522	0	02-Apr-22	65	2	34.71	0	14602.58882	9.588954108	522	0	522	533712	43.2	90.659476	22.68	259530.1403	2509966.302	30.7
BHOLA	BHOLA	1776795	522	0	0	243317	522	0	09-Apr-22	66	2	34.71	1	14602.58882	9.588954108	522	0	522	533712	43.2	90.659476	22.68	259530.1403	2509966.302	30.7
BHOLA	BHOLA	1776795	522	0	0	243317	522	0	16-Apr-22	67	2	33.43	0	14602.58882	9.588954108	522	0	522	533712	43.2	90.659476	22.68	259530.1403	2509966.302	30.7
BHOLA	BHOLA	1776795	522	0	0	243317	522	0	23-Apr-22	68	2	35	0	14602.58882	9.588954108	522	0	522	533712	43.2	90.659476	22.68	259530.1403	2509966.302	30.7
BHOLA	BHOLA	1776795	522	0	0	243317	522	0	30-Apr-22	69	2	32.43	0	14602.58882	9.588954108	522	0	522	533712	43.2	90.659476	22.68	259530.1403	2509966.302	30.7
BHOLA	BHOLA	1776795	522	0	0	243317	522	0	07-May-22	70	2	32	0	14602.58882	9.588954108	522	0	522	533712	43.2	90.659476	22.68	259530.1403	2509966.302	30.7
BHOLA	BHOLA	1776795	522	0	0	243317	522	0	14-May-22	71	2	33.86	0	14602.58882	9.588954108	522	0	522	533712	43.2	90.659476	22.68	259530.1403	2509966.302	30.7
BHOLA	BHOLA	1776795	522	0	0	243317	522	0	21-May-22	72	2	33.86	1	14602.58882	9.588954108	522	0	522	533712	43.2	90.659476	22.68	259530.1403	2509966.302	30.7
BHOLA	BHOLA	1776795	522	0	0	243317	522	0	28-May-22	73	2	32.57	0	14602.58882	9.588954108	522	0	522	533712	43.2	90.659476	22.68	259530.1403	2509966.302	30.7
BHOLA	BHOLA	1776795	522	0	0	243317	522	0	04-Jun-22	74	2	33.57	0	14602.58882	9.588954108	522	0	522	533712	43.2	90.659476	22.68	259530.1403	2509966.302	30.7
BHOLA	BHOLA	1776795	522	0	0	243317	522	0	11-Jun-22	75	2	32.14	0	14602.58882	9.588954108	522	0	522	533712	43.2	90.659476	22.68	259530.1403	2509966.302	30.7
BHOLA	BHOLA	1776795	522	0	0	243317	522	0	18-Jun-22	76	2	32.43	6	14602.58882	9.588954108	522	0	522	533712	43.2	90.659476	22.68	259530.1403	2509966.302	30.7
BHOLA	BHOLA	1776795	522	0	0	243317	522	0	25-Jun-22	77	2	32.57	16	14602.58882	9.588954108	522	0	522	533712	43.2	90.659476	22.68	259530.1403	2509966.302	30.7
BHOLA	BHOLA	1776795	522	0	0	243317	522	0	02-Jul-22	78	2	33.71	34	14602.58882	9.588954108	522	0	522	533712	43.2	90.659476	22.68	259530.1403	2509966.302	30.7
BHOLA	BHOLA	1776795	522	0	0	243317	522	0	09-Jul-22	79	2	34.43	32	14602.58882	9.588954108	522	0	522	533712	43.2	90.659476	22.68	259530.1403	2509966.302	30.7
BHOLA	BHOLA	1776795	522	0	0	243317	522	0	16-Jul-22	80	2	33.43	20	14602.58882	9.588954108	522	0	522	533712	43.2	90.659476	22.68	259530.1403	2509966.302	30.7
BHOLA	BHOLA	1776795	522	0	0	243317	522	0	23-Jul-22	81	2	32.43	10	14602.58882	9.588954108	522	0	522	533712	43.2	90.659476	22.68	259530.1403	2509966.302	30.7
BHOLA	BHOLA	1776795	522	0	0	243317	522	0	30-Jul-22	82	2	32.86	2	14602.58882	9.588954108	522	0	522	533712	43.2	90.659476	22.68	259530.1403	2509966.302	30.7
BHOLA	BHOLA	1776795	522	0	0	243317	522	0	06-Aug-22	83	2	33.43	1	14602.58882	9.588954108	522	0	522	533712	43.2	90.659476	22.68	259530.1403	2509966.302	30.7
BHOLA	BHOLA	1776795	522	0	0	243317	522	0	13-Aug-22	84	2	33	2	14602.58882	9.588954108	522	0	522	533712	43.2	90.659476	22.68	259530.1403	2509966.302	30.7
BHOLA	BHOLA	1776795	522	0	0	243317	522	0	20-Aug-22	85	2	33.71	1	14602.58882	9.588954108	522	0	522	533712	43.2	90.659476	22.68	259530.1403	2509966.302	30.7
BHOLA	BHOLA	1776795	522	0	0	243317	522	0	27-Aug-22	86	2	33.71	0	14602.58882	9.588954108	522	0	522	533712	43.2	90.659476	22.68	259530.1403	2509966.302	30.7
BHOLA	BHOLA	1776795	522	0	0	243317	522	0	03-Sep-22	87	2	32.86	1	14602.58882	9.588954108	522	0	522	533712	43.2	90.659476	22.68	259530.1403	2509966.302	30.7
BHOLA	BHOLA	1776795	522	0	0	243317	522	0	10-Sep-22	88	2	31.14	12	14602.58882	9.588954108	522	0	522	533712	43.2	90.659476	22.68	259530.1403	2509966.302	30.7
BHOLA	BHOLA	1776795	522	0	0	243317	522	0	17-Sep-22	89	2	32.89	5	14602.58882	9.588954108	522	0	522	533712	43.2	90.659476	22.68	259530.1403	2509966.302	30.7
BHOLA	BHOLA	1776795	522	0	0	243317	522	0	24-Sep-22	90	2	32.57	12	14602.58882	9.588954108	522	0	522	533712	43.2	90.659476	22.68	259530.1403	2509966.302	30.7
BHOLA	BHOLA	1776795	522	0	0	243317	522	0	01-Oct-22	91	2	32.57	1	14602.58882	9.588954108	522	0	522	533712	43.2	90.659476	22.68	259530.1403	2509966.302	30.7
BHOLA	BHOLA	1776795	522	0	0	243317	522	0	08-Oct-22	92	2	32.57	3	14602.58882	9.588954108	522	0	522	533712	43.2	90.659476	22.68	259530.1403	2509966.302	30.7
BHOLA	BHOLA	1776795	522	0	0	243317	522	0	15-Oct-22	93	2	33.43	4	14602.58882	9.588954108	522	0	522	533712	43.2	90.659476	22.68	259530.1403	2509966.302	30.7
BHOLA	BHOLA	1776795	522	0	0	243317	522	0	22-Oct-22	94	2	30	1	14602.58882	9.588954108	522	0	522	533712	43.2	90.659476	22.68	259530.1403	2509966.302	30.7
BHOLA	BHOLA	1776795	522	0	0	243317	522	0	29-Oct-22	95	2	31.14	0	14602.58882	9.588954108	522	0	522	533712	43.2	90.659476	22.68	259530.1403	2509966.302	30.7
BHOLA	BHOLA	1776795	522	0	0	243317	522	0	05-Nov-22	96	2	30.57	0	14602.58882	9.588954108	522	0	522	533712	43.2	90.659476	22.68	259530.1403	2509966.302	30.7
BHOLA	BHOLA	1776795	522	0	0	243317	522	0	12-Nov-22	97	2	29.71	0	14602.58882	9.588954108	522	0	522	533712	43.2	90.659476	22.68	259530.1403	2509966.302	30.7
BHOLA	BHOLA	1776795	522	0	0	243317	522	0	19-Nov-22	98	2	29.43	0	14602.58882	9.588954108	522	0	522	533712	43.2	90.659476	22.68	259530.1403	2509966.302	30.7
BHOLA	BHOLA	1776795	522	0	0	243317	522	0	26-Nov-22	99	2	30.43	0	14602.58882	9.588954108	522	0	522	533712	43.2	90.659476	22.68	259530.1403	2509966.302	30.7
BHOLA	BHOLA	1776795	522	0	0	243317	522	0	03-Dec-22	100	2	29.29	0	14602.58882	9.588954108	522	0	522	533712	43.2	90.659476	22.68	259530.1403	2509966.302	30.7
BOGURA	BOGURA	3400874	0	1173	670388	0	0	1173	05-Jun-21	22	41	33.75	144	27707.2942	10.22945099	1173	1173	0	670388	49.38	89.374578	24.85	739955.8316	2750255.637	31.9
BOGURA	BOGURA	3400874	0	1173	670388	0	0	1173	12-Jun-21	23	41	32.14	270	27707.2942	10.22945099	1173	1173	0	670388	49.38	89.374578	24.85	739955.8316	2750255.637	31.9
BOGURA	BOGURA	3400874	0	1173	670388	0	0	1173	19-Jun-21	24	41	31.66	519	27707.2942	10.22945099	1173	1173	0	670388	49.38	89.374578	24.85	739955.8316	2750255.637	31.9
BOGURA	BOGURA	3400874	0	1173	670388	0	0	1173	26-Jun-21	25	41	32.53	797	27707.2942	10.22945099	1173	1173	0	670388	49.38	89.374578	24.85	739955.8316	2750255.637	31.9
BOGURA	BOGURA	3400874	0	1173	670388	0	0	1173	03-Jul-21	26	41	31.03	1354	27707.2942	10.22945099	1173	1173	0	670388	49.38	89.374578	24.85	739955.8316	2750255.637	31.9
BOGURA	BOGURA	3400874	0	1173	670388	0	0	1173	10-Jul-21	27	41	31.73	1299	27707.2942	10.22945099	1173	1173	0	670388	49.38	89.374578	24.85	739955.8316	2750255.637	31.9
BOGURA	BOGURA	3400874	0	1173	670388	0	0	1173	17-Jul-21	28	41	33.64	982	27707.2942	10.22945099	1173	1173	0	670388	49.38	89.374578	24.85	739955.8316	2750255.637	31.9
BOGURA	BOGURA	3400874	0	1173	670388	0	0	1173	24-Jul-21	29	41	33.48	1048	27707.2942	10.22945099	1173	1173	0	670388	49.38	89.374578	24.85	739955.8316	2750255.637	31.9
BOGURA	BOGURA	3400874	0	1173	670388	0	0	1173	31-Jul-21	30	41	33.16	729	27707.2942	10.22945099	1173	1173	0	670388	49.38	89.374578	24.85	739955.8316	2750255.637	31.9
BOGURA	BOGURA	3400874	0	1173	670388	0	0	1173	07-Aug-21	31	41	33.57	648	27707.2942	10.22945099	1173	1173	0	670388	49.38	89.374578	24.85	739955.8316	2750255.637	31.9
BOGURA	BOGURA	3400874	0	1173	670388	0	0	1173	14-Aug-21	32	41	33.14	456	27707.2942	10.22945099	1173	1173	0	670388	49.38	89.374578	24.85	739955.8316	2750255.637	31.9
BOGURA	BOGURA	3400874	0	1173	670388	0	0	1173	21-Aug-21	33	41	32.81	321	27707.2942	10.22945099	1173	1173	0	670388	49.38	89.374578	24.85	739955.8316	2750255.637	31.9
BOGURA	BOGURA	3400874	0	1173	670388	0	0	1173	28-Aug-21	34	41	33.28	157	27707.2942	10.22945099	1173	1173	0	670388	49.38	89.374578	24.85	739955.8316	2750255.637	31.9
BOGURA	BOGURA	3400874	0	1173	670388	0	0	1173	04-Sep-21	35	41	33.36	160	27707.2942	10.22945099	1173	1173	0	670388	49.38	89.374578	24.85	739955.8316	2750255.637	31.9
BOGURA	BOGURA	3400874	0	1173	670388	0	0	1173	11-Sep-21	36	41	33.37	128	27707.2942	10.22945099	1173	1173	0	670388	49.38	89.374578	24.85	739955.8316	2750255.637	31.9
BOGURA	BOGURA	3400874	0	1173	670388	0	0	1173	18-Sep-21	37	41	32.54	89	27707.2942	10.22945099	1173	1173	0	670388	49.38	89.374578	24.85	739955.8316	2750255.637	31.9
BOGURA	BOGURA	3400874	0	1173	670388	0	0	1173	25-Sep-21	38	41	35.26	73	27707.2942	10.22945099	1173	1173	0	670388	49.38	89.374578	24.85	739955.8316	2750255.637	31.9
BOGURA	BOGURA	3400874	0	1173	670388	0	0	1173	02-Oct-21	39	41	32.87	37	27707.2942	10.22945099	1173	1173	0	670388	49.38	89.374578	24.85	739955.8316	2750255.637	31.9
BOGURA	BOGURA	3400874	0	1173	670388	0	0	1173	09-Oct-21	40	41	32.97	28	27707.2942	10.22945099	1173	1173	0	670388	49.38	89.374578	24.85	739955.8316	2750255.637	31.9
BOGURA	BOGURA	3400874	0	1173	670388	0	0	1173	16-Oct-21	41	41	33.26	22	27707.2942	10.22945099	1173	1173	0	670388	49.38	89.374578	24.85	739955.8316	2750255.637	31.9
BOGURA	BOGURA	3400874	0	1173	670388	0	0	1173	23-Oct-21	42	41	31.88	24	27707.2942	10.22945099	1173	1173	0	670388	49.38	89.374578	24.85	739955.8316	2750255.637	31.9
BOGURA	BOGURA	3400874	0	1173	670388	0	0	1173	30-Oct-21	43	41	32.82	15	27707.2942	10.22945099	1173	1173	0	670388	49.38	89.374578	24.85	739955.8316	2750255.637	31.9
BOGURA	BOGURA	3400874	0	1173	670388	0	0	1173	06-Nov-21	44	41	30.7	21	27707.2942	10.22945099	1173	1173	0	670388	49.38	89.374578	24.85	739955.8316	2750255.637	31.9
BOGURA	BOGURA	3400874	0	1173	670388	0	0	1173	13-Nov-21	45	41	30.3	28	27707.2942	10.22945099	1173	1173	0	670388	49.38	89.374578	24.85	739955.8316	2750255.637	31.9
BOGURA	BOGURA	3400874	0	1173	670388	0	0	1173	20-Nov-21	46	41	30.4	17	27707.2942	10.22945099	1173	1173	0	670388	49.38	89.374578	24.85	739955.8316	2750255.637	31.9
BOGURA	BOGURA	3400874	0	1173	670388	0	0	1173	27-Nov-21	47	41	28.8	22	27707.2942	10.22945099	1173	1173	0	670388	49.38	89.374578	24.85	739955.8316	2750255.637	31.9
BOGURA	BOGURA	3400874	0	1173	670388	0	0	1173	04-Dec-21	48	41	28.4	25	27707.2942	10.22945099	1173	1173	0	670388	49.38	89.374578	24.85	739955.8316	2750255.637	31.9
BOGURA	BOGURA	3400874	0	1173	670388	0	0	1173	11-Dec-21	49	41	27.9	21	27707.2942	10.22945099	1173	1173	0	670388	49.38	89.374578	24.85	739955.8316	2750255.637	31.9
BOGURA	BOGURA	3400874	0	1173	670388	0	0	1173	18-Dec-21	50	41	26	14	27707.2942	10.22945099	1173	1173	0	670388	49.38	89.374578	24.85	739955.8316	2750255.637	31.9
BOGURA	BOGURA	3400874	0	1173	670388	0	0	1173	25-Dec-21	51	41	25.4	21	27707.2942	10.22945099	1173	1173	0	670388	49.38	89.374578	24.85	739955.8316	2750255.637	31.9
BOGURA	BOGURA	3400874	0	1173	670388	0	0	1173	01-Jan-22	52	41	23.5	31	27707.2942	10.22945099	1173	1173	0	961214	49.38	89.374578	24.85	739955.8316	2750255.637	31.9
BOGURA	BOGURA	3400874	0	1173	670388	0	0	1173	08-Jan-22	53	41	25.4	79	27707.2942	10.22945099	1173	1173	0	961214	49.38	89.374578	24.85	739955.8316	2750255.637	31.9
BOGURA	BOGURA	3400874	0	1173	670388	0	0	1173	15-Jan-22	54	41	22.3	477	27707.2942	10.22945099	1173	1173	0	961214	49.38	89.374578	24.85	739955.8316	2750255.637	31.9
BOGURA	BOGURA	3400874	0	1173	670388	0	0	1173	22-Jan-22	55	41	22.8	1160	27707.2942	10.22945099	1173	1173	0	961214	49.38	89.374578	24.85	739955.8316	2750255.637	31.9
BOGURA	BOGURA	3400874	0	1173	670388	0	0	1173	29-Jan-22	56	41	22.7	750	27707.2942	10.22945099	1173	1173	0	961214	49.38	89.374578	24.85	739955.8316	2750255.637	31.9
BOGURA	BOGURA	3400874	0	1173	670388	0	0	1173	05-Feb-22	57	41	21.9	397	27707.2942	10.22945099	1173	1173	0	961214	49.38	89.374578	24.85	739955.8316	2750255.637	31.9
BOGURA	BOGURA	3400874	0	1173	670388	0	0	1173	12-Feb-22	58	41	26.3	156	27707.2942	10.22945099	1173	1173	0	961214	49.38	89.374578	24.85	739955.8316	2750255.637	31.9
BOGURA	BOGURA	3400874	0	1173	670388	0	0	1173	19-Feb-22	59	41	26.9	28	27707.2942	10.22945099	1173	1173	0	961214	49.38	89.374578	24.85	739955.8316	2750255.637	31.9
BOGURA	BOGURA	3400874	0	1173	670388	0	0	1173	26-Feb-22	60	41	28	19	27707.2942	10.22945099	1173	1173	0	961214	49.38	89.374578	24.85	739955.8316	2750255.637	31.9
BOGURA	BOGURA	3400874	0	1173	670388	0	0	1173	05-Mar-22	61	41	31.5	15	27707.2942	10.22945099	1173	1173	0	961214	49.38	89.374578	24.85	739955.8316	2750255.637	31.9
BOGURA	BOGURA	3400874	0	1173	670388	0	0	1173	12-Mar-22	62	41	33.5	9	27707.2942	10.22945099	1173	1173	0	961214	49.38	89.374578	24.85	739955.8316	2750255.637	31.9
BOGURA	BOGURA	3400874	0	1173	670388	0	0	1173	19-Mar-22	63	41	34.9	3	27707.2942	10.22945099	1173	1173	0	961214	49.38	89.374578	24.85	739955.8316	2750255.637	31.9
BOGURA	BOGURA	3400874	0	1173	670388	0	0	1173	26-Mar-22	64	41	33.5	2	27707.2942	10.22945099	1173	1173	0	961214	49.38	89.374578	24.85	739955.8316	2750255.637	31.9
BOGURA	BOGURA	3400874	0	1173	670388	0	0	1173	02-Apr-22	65	41	34.71	0	27707.2942	10.22945099	1173	1173	0	961214	49.38	89.374578	24.85	739955.8316	2750255.637	31.9
BOGURA	BOGURA	3400874	0	1173	670388	0	0	1173	09-Apr-22	66	41	34.71	0	27707.2942	10.22945099	1173	1173	0	961214	49.38	89.374578	24.85	739955.8316	2750255.637	31.9
BOGURA	BOGURA	3400874	0	1173	670388	0	0	1173	16-Apr-22	67	41	33.43	1	27707.2942	10.22945099	1173	1173	0	961214	49.38	89.374578	24.85	739955.8316	2750255.637	31.9
BOGURA	BOGURA	3400874	0	1173	670388	0	0	1173	23-Apr-22	68	41	37.86	1	27707.2942	10.22945099	1173	1173	0	961214	49.38	89.374578	24.85	739955.8316	2750255.637	31.9
BOGURA	BOGURA	3400874	0	1173	670388	0	0	1173	30-Apr-22	69	41	32.43	1	27707.2942	10.22945099	1173	1173	0	961214	49.38	89.374578	24.85	739955.8316	2750255.637	31.9
BOGURA	BOGURA	3400874	0	1173	670388	0	0	1173	07-May-22	70	41	32	2	27707.2942	10.22945099	1173	1173	0	961214	49.38	89.374578	24.85	739955.8316	2750255.637	31.9
BOGURA	BOGURA	3400874	0	1173	670388	0	0	1173	14-May-22	71	41	33.86	1	27707.2942	10.22945099	1173	1173	0	961214	49.38	89.374578	24.85	739955.8316	2750255.637	31.9
BOGURA	BOGURA	3400874	0	1173	670388	0	0	1173	21-May-22	72	41	33.86	1	27707.2942	10.22945099	1173	1173	0	961214	49.38	89.374578	24.85	739955.8316	2750255.637	31.9
BOGURA	BOGURA	3400874	0	1173	670388	0	0	1173	28-May-22	73	41	32.57	0	27707.2942	10.22945099	1173	1173	0	961214	49.38	89.374578	24.85	739955.8316	2750255.637	31.9
BOGURA	BOGURA	3400874	0	1173	670388	0	0	1173	04-Jun-22	74	41	33.57	0	27707.2942	10.22945099	1173	1173	0	961214	49.38	89.374578	24.85	739955.8316	2750255.637	31.9
BOGURA	BOGURA	3400874	0	1173	670388	0	0	1173	11-Jun-22	75	41	32.14	5	27707.2942	10.22945099	1173	1173	0	961214	49.38	89.374578	24.85	739955.8316	2750255.637	31.9
BOGURA	BOGURA	3400874	0	1173	670388	0	0	1173	18-Jun-22	76	41	32.43	10	27707.2942	10.22945099	1173	1173	0	961214	49.38	89.374578	24.85	739955.8316	2750255.637	31.9
BOGURA	BOGURA	3400874	0	1173	670388	0	0	1173	25-Jun-22	77	41	32.57	32	27707.2942	10.22945099	1173	1173	0	961214	49.38	89.374578	24.85	739955.8316	2750255.637	31.9
BOGURA	BOGURA	3400874	0	1173	670388	0	0	1173	02-Jul-22	78	41	33.83	25	27707.2942	10.22945099	1173	1173	0	961214	49.38	89.374578	24.85	739955.8316	2750255.637	31.9
BOGURA	BOGURA	3400874	0	1173	670388	0	0	1173	09-Jul-22	79	41	34.43	37	27707.2942	10.22945099	1173	1173	0	961214	49.38	89.374578	24.85	739955.8316	2750255.637	31.9
BOGURA	BOGURA	3400874	0	1173	670388	0	0	1173	16-Jul-22	80	41	33.43	37	27707.2942	10.22945099	1173	1173	0	961214	49.38	89.374578	24.85	739955.8316	2750255.637	31.9
BOGURA	BOGURA	3400874	0	1173	670388	0	0	1173	23-Jul-22	81	41	32.86	19	27707.2942	10.22945099	1173	1173	0	961214	49.38	89.374578	24.85	739955.8316	2750255.637	31.9
BOGURA	BOGURA	3400874	0	1173	670388	0	0	1173	30-Jul-22	82	41	32.86	12	27707.2942	10.22945099	1173	1173	0	961214	49.38	89.374578	24.85	739955.8316	2750255.637	31.9
BOGURA	BOGURA	3400874	0	1173	670388	0	0	1173	06-Aug-22	83	41	33.43	6	27707.2942	10.22945099	1173	1173	0	961214	49.38	89.374578	24.85	739955.8316	2750255.637	31.9
BOGURA	BOGURA	3400874	0	1173	670388	0	0	1173	13-Aug-22	84	41	33	2	27707.2942	10.22945099	1173	1173	0	961214	49.38	89.374578	24.85	739955.8316	2750255.637	31.9
BOGURA	BOGURA	3400874	0	1173	670388	0	0	1173	20-Aug-22	85	41	33.71	13	27707.2942	10.22945099	1173	1173	0	961214	49.38	89.374578	24.85	739955.8316	2750255.637	31.9
BOGURA	BOGURA	3400874	0	1173	670388	0	0	1173	27-Aug-22	86	41	33.71	12	27707.2942	10.22945099	1173	1173	0	961214	49.38	89.374578	24.85	739955.8316	2750255.637	31.9
BOGURA	BOGURA	3400874	0	1173	670388	0	0	1173	03-Sep-22	87	41	35.71	13	27707.2942	10.22945099	1173	1173	0	961214	49.38	89.374578	24.85	739955.8316	2750255.637	31.9
BOGURA	BOGURA	3400874	0	1173	670388	0	0	1173	10-Sep-22	88	41	31.14	12	27707.2942	10.22945099	1173	1173	0	961214	49.38	89.374578	24.85	739955.8316	2750255.637	31.9
BOGURA	BOGURA	3400874	0	1173	670388	0	0	1173	17-Sep-22	89	41	32.71	7	27707.2942	10.22945099	1173	1173	0	961214	49.38	89.374578	24.85	739955.8316	2750255.637	31.9
BOGURA	BOGURA	3400874	0	1173	670388	0	0	1173	24-Sep-22	90	41	32.57	4	27707.2942	10.22945099	1173	1173	0	961214	49.38	89.374578	24.85	739955.8316	2750255.637	31.9
BOGURA	BOGURA	3400874	0	1173	670388	0	0	1173	01-Oct-22	91	41	32.57	8	27707.2942	10.22945099	1173	1173	0	961214	49.38	89.374578	24.85	739955.8316	2750255.637	31.9
BOGURA	BOGURA	3400874	0	1173	670388	0	0	1173	08-Oct-22	92	41	32.57	7	27707.2942	10.22945099	1173	1173	0	961214	49.38	89.374578	24.85	739955.8316	2750255.637	31.9
BOGURA	BOGURA	3400874	0	1173	670388	0	0	1173	15-Oct-22	93	41	33.43	11	27707.2942	10.22945099	1173	1173	0	961214	49.38	89.374578	24.85	739955.8316	2750255.637	31.9
BOGURA	BOGURA	3400874	0	1173	670388	0	0	1173	22-Oct-22	94	41	30.29	7	27707.2942	10.22945099	1173	1173	0	961214	49.38	89.374578	24.85	739955.8316	2750255.637	31.9
BOGURA	BOGURA	3400874	0	1173	670388	0	0	1173	29-Oct-22	95	41	31.14	2	27707.2942	10.22945099	1173	1173	0	961214	49.38	89.374578	24.85	739955.8316	2750255.637	31.9
BOGURA	BOGURA	3400874	0	1173	670388	0	0	1173	05-Nov-22	96	41	31.14	1	27707.2942	10.22945099	1173	1173	0	961214	49.38	89.374578	24.85	739955.8316	2750255.637	31.9
BOGURA	BOGURA	3400874	0	1173	670388	0	0	1173	12-Nov-22	97	41	29.71	2	27707.2942	10.22945099	1173	1173	0	961214	49.38	89.374578	24.85	739955.8316	2750255.637	31.9
BOGURA	BOGURA	3400874	0	1173	670388	0	0	1173	19-Nov-22	98	41	29.43	0	27707.2942	10.22945099	1173	1173	0	961214	49.38	89.374578	24.85	739955.8316	2750255.637	31.9
BOGURA	BOGURA	3400874	0	1173	670388	0	0	1173	26-Nov-22	99	41	30.43	0	27707.2942	10.22945099	1173	1173	0	961214	49.38	89.374578	24.85	739955.8316	2750255.637	31.9
BRAHMANBARIA	BRAHMANBARIA	2840498	0	1510	448493	0	0	1510	05-Jun-21	22	8	31.17	25	25676.98774	10.15335045	1510	1510	0	448493	45.29	91.114422	23.96	308140.3611	2651613.579	47.8
BRAHMANBARIA	BRAHMANBARIA	2840498	0	1510	448493	0	0	1510	12-Jun-21	23	8	32.66	67	25676.98774	10.15335045	1510	1510	0	448493	45.29	91.114422	23.96	308140.3611	2651613.579	47.8
BRAHMANBARIA	BRAHMANBARIA	2840498	0	1510	448493	0	0	1510	19-Jun-21	24	8	30.7	118	25676.98774	10.15335045	1510	1510	0	448493	45.29	91.114422	23.96	308140.3611	2651613.579	47.8
BRAHMANBARIA	BRAHMANBARIA	2840498	0	1510	448493	0	0	1510	26-Jun-21	25	8	32.5	184	25676.98774	10.15335045	1510	1510	0	448493	45.29	91.114422	23.96	308140.3611	2651613.579	47.8
BRAHMANBARIA	BRAHMANBARIA	2840498	0	1510	448493	0	0	1510	03-Jul-21	26	8	30.2	288	25676.98774	10.15335045	1510	1510	0	448493	45.29	91.114422	23.96	308140.3611	2651613.579	47.8
BRAHMANBARIA	BRAHMANBARIA	2840498	0	1510	448493	0	0	1510	10-Jul-21	27	8	30.56	716	25676.98774	10.15335045	1510	1510	0	448493	45.29	91.114422	23.96	308140.3611	2651613.579	47.8
BRAHMANBARIA	BRAHMANBARIA	2840498	0	1510	448493	0	0	1510	17-Jul-21	28	8	32.69	757	25676.98774	10.15335045	1510	1510	0	448493	45.29	91.114422	23.96	308140.3611	2651613.579	47.8
BRAHMANBARIA	BRAHMANBARIA	2840498	0	1510	448493	0	0	1510	24-Jul-21	29	8	32.14	1274	25676.98774	10.15335045	1510	1510	0	448493	45.29	91.114422	23.96	308140.3611	2651613.579	47.8
BRAHMANBARIA	BRAHMANBARIA	2840498	0	1510	448493	0	0	1510	31-Jul-21	30	8	29.9	1634	25676.98774	10.15335045	1510	1510	0	448493	45.29	91.114422	23.96	308140.3611	2651613.579	47.8
BRAHMANBARIA	BRAHMANBARIA	2840498	0	1510	448493	0	0	1510	07-Aug-21	31	8	32.36	1110	25676.98774	10.15335045	1510	1510	0	448493	45.29	91.114422	23.96	308140.3611	2651613.579	47.8
BRAHMANBARIA	BRAHMANBARIA	2840498	0	1510	448493	0	0	1510	14-Aug-21	32	8	32.5	584	25676.98774	10.15335045	1510	1510	0	448493	45.29	91.114422	23.96	308140.3611	2651613.579	47.8
BRAHMANBARIA	BRAHMANBARIA	2840498	0	1510	448493	0	0	1510	21-Aug-21	33	8	31.31	639	25676.98774	10.15335045	1510	1510	0	448493	45.29	91.114422	23.96	308140.3611	2651613.579	47.8
BRAHMANBARIA	BRAHMANBARIA	2840498	0	1510	448493	0	0	1510	28-Aug-21	34	8	31.94	458	25676.98774	10.15335045	1510	1510	0	448493	45.29	91.114422	23.96	308140.3611	2651613.579	47.8
BRAHMANBARIA	BRAHMANBARIA	2840498	0	1510	448493	0	0	1510	04-Sep-21	35	8	33.77	158	25676.98774	10.15335045	1510	1510	0	448493	45.29	91.114422	23.96	308140.3611	2651613.579	47.8
BRAHMANBARIA	BRAHMANBARIA	2840498	0	1510	448493	0	0	1510	11-Sep-21	36	8	34.04	93	25676.98774	10.15335045	1510	1510	0	448493	45.29	91.114422	23.96	308140.3611	2651613.579	47.8
BRAHMANBARIA	BRAHMANBARIA	2840498	0	1510	448493	0	0	1510	18-Sep-21	37	8	32.41	80	25676.98774	10.15335045	1510	1510	0	448493	45.29	91.114422	23.96	308140.3611	2651613.579	47.8
BRAHMANBARIA	BRAHMANBARIA	2840498	0	1510	448493	0	0	1510	25-Sep-21	38	8	34.86	48	25676.98774	10.15335045	1510	1510	0	448493	45.29	91.114422	23.96	308140.3611	2651613.579	47.8
BRAHMANBARIA	BRAHMANBARIA	2840498	0	1510	448493	0	0	1510	02-Oct-21	39	8	32.8	44	25676.98774	10.15335045	1510	1510	0	448493	45.29	91.114422	23.96	308140.3611	2651613.579	47.8
BRAHMANBARIA	BRAHMANBARIA	2840498	0	1510	448493	0	0	1510	09-Oct-21	40	8	32.71	36	25676.98774	10.15335045	1510	1510	0	448493	45.29	91.114422	23.96	308140.3611	2651613.579	47.8
BRAHMANBARIA	BRAHMANBARIA	2840498	0	1510	448493	0	0	1510	16-Oct-21	41	8	32.73	17	25676.98774	10.15335045	1510	1510	0	448493	45.29	91.114422	23.96	308140.3611	2651613.579	47.8
BRAHMANBARIA	BRAHMANBARIA	2840498	0	1510	448493	0	0	1510	23-Oct-21	42	8	32.06	9	25676.98774	10.15335045	1510	1510	0	448493	45.29	91.114422	23.96	308140.3611	2651613.579	47.8
BRAHMANBARIA	BRAHMANBARIA	2840498	0	1510	448493	0	0	1510	30-Oct-21	43	8	32.14	8	25676.98774	10.15335045	1510	1510	0	448493	45.29	91.114422	23.96	308140.3611	2651613.579	47.8
BRAHMANBARIA	BRAHMANBARIA	2840498	0	1510	448493	0	0	1510	06-Nov-21	44	8	31.5	0	25676.98774	10.15335045	1510	1510	0	448493	45.29	91.114422	23.96	308140.3611	2651613.579	47.8
BRAHMANBARIA	BRAHMANBARIA	2840498	0	1510	448493	0	0	1510	13-Nov-21	45	8	28.3	1	25676.98774	10.15335045	1510	1510	0	448493	45.29	91.114422	23.96	308140.3611	2651613.579	47.8
BRAHMANBARIA	BRAHMANBARIA	2840498	0	1510	448493	0	0	1510	20-Nov-21	46	8	30.7	3	25676.98774	10.15335045	1510	1510	0	448493	45.29	91.114422	23.96	308140.3611	2651613.579	47.8
BRAHMANBARIA	BRAHMANBARIA	2840498	0	1510	448493	0	0	1510	27-Nov-21	47	8	29.6	0	25676.98774	10.15335045	1510	1510	0	448493	45.29	91.114422	23.96	308140.3611	2651613.579	47.8
BRAHMANBARIA	BRAHMANBARIA	2840498	0	1510	448493	0	0	1510	04-Dec-21	48	8	27.3	2	25676.98774	10.15335045	1510	1510	0	448493	45.29	91.114422	23.96	308140.3611	2651613.579	47.8
BRAHMANBARIA	BRAHMANBARIA	2840498	0	1510	448493	0	0	1510	11-Dec-21	49	8	27.4	2	25676.98774	10.15335045	1510	1510	0	448493	45.29	91.114422	23.96	308140.3611	2651613.579	47.8
BRAHMANBARIA	BRAHMANBARIA	2840498	0	1510	448493	0	0	1510	18-Dec-21	50	8	26.4	2	25676.98774	10.15335045	1510	1510	0	448493	45.29	91.114422	23.96	308140.3611	2651613.579	47.8
BRAHMANBARIA	BRAHMANBARIA	2840498	0	1510	448493	0	0	1510	25-Dec-21	51	8	26.5	3	25676.98774	10.15335045	1510	1510	0	448493	45.29	91.114422	23.96	308140.3611	2651613.579	47.8
BRAHMANBARIA	BRAHMANBARIA	2840498	0	1510	448493	0	0	1510	01-Jan-22	52	8	26	2	25676.98774	10.15335045	1510	1510	0	681736	45.29	91.114422	23.96	308140.3611	2651613.579	47.8
BRAHMANBARIA	BRAHMANBARIA	2840498	0	1510	448493	0	0	1510	08-Jan-22	53	8	26.4	2	25676.98774	10.15335045	1510	1510	0	681736	45.29	91.114422	23.96	308140.3611	2651613.579	47.8
BRAHMANBARIA	BRAHMANBARIA	2840498	0	1510	448493	0	0	1510	15-Jan-22	54	8	25.4	90	25676.98774	10.15335045	1510	1510	0	681736	45.29	91.114422	23.96	308140.3611	2651613.579	47.8
BRAHMANBARIA	BRAHMANBARIA	2840498	0	1510	448493	0	0	1510	22-Jan-22	55	8	24	324	25676.98774	10.15335045	1510	1510	0	681736	45.29	91.114422	23.96	308140.3611	2651613.579	47.8
BRAHMANBARIA	BRAHMANBARIA	2840498	0	1510	448493	0	0	1510	29-Jan-22	56	8	26	325	25676.98774	10.15335045	1510	1510	0	681736	45.29	91.114422	23.96	308140.3611	2651613.579	47.8
BRAHMANBARIA	BRAHMANBARIA	2840498	0	1510	448493	0	0	1510	05-Feb-22	57	8	24	214	25676.98774	10.15335045	1510	1510	0	681736	45.29	91.114422	23.96	308140.3611	2651613.579	47.8
BRAHMANBARIA	BRAHMANBARIA	2840498	0	1510	448493	0	0	1510	12-Feb-22	58	8	26.7	177	25676.98774	10.15335045	1510	1510	0	681736	45.29	91.114422	23.96	308140.3611	2651613.579	47.8
BRAHMANBARIA	BRAHMANBARIA	2840498	0	1510	448493	0	0	1510	19-Feb-22	59	8	27.7	52	25676.98774	10.15335045	1510	1510	0	681736	45.29	91.114422	23.96	308140.3611	2651613.579	47.8
BRAHMANBARIA	BRAHMANBARIA	2840498	0	1510	448493	0	0	1510	26-Feb-22	60	8	30	13	25676.98774	10.15335045	1510	1510	0	681736	45.29	91.114422	23.96	308140.3611	2651613.579	47.8
BRAHMANBARIA	BRAHMANBARIA	2840498	0	1510	448493	0	0	1510	05-Mar-22	61	8	31.64	1	25676.98774	10.15335045	1510	1510	0	681736	45.29	91.114422	23.96	308140.3611	2651613.579	47.8
BRAHMANBARIA	BRAHMANBARIA	2840498	0	1510	448493	0	0	1510	12-Mar-22	62	8	33.15	5	25676.98774	10.15335045	1510	1510	0	681736	45.29	91.114422	23.96	308140.3611	2651613.579	47.8
BRAHMANBARIA	BRAHMANBARIA	2840498	0	1510	448493	0	0	1510	19-Mar-22	63	8	34.45	0	25676.98774	10.15335045	1510	1510	0	681736	45.29	91.114422	23.96	308140.3611	2651613.579	47.8
BRAHMANBARIA	BRAHMANBARIA	2840498	0	1510	448493	0	0	1510	26-Mar-22	64	8	31.86	0	25676.98774	10.15335045	1510	1510	0	681736	45.29	91.114422	23.96	308140.3611	2651613.579	47.8
BRAHMANBARIA	BRAHMANBARIA	2840498	0	1510	448493	0	0	1510	02-Apr-22	65	8	32.29	0	25676.98774	10.15335045	1510	1510	0	681736	45.29	91.114422	23.96	308140.3611	2651613.579	47.8
BRAHMANBARIA	BRAHMANBARIA	2840498	0	1510	448493	0	0	1510	09-Apr-22	66	8	36.29	0	25676.98774	10.15335045	1510	1510	0	681736	45.29	91.114422	23.96	308140.3611	2651613.579	47.8
BRAHMANBARIA	BRAHMANBARIA	2840498	0	1510	448493	0	0	1510	16-Apr-22	67	8	34	0	25676.98774	10.15335045	1510	1510	0	681736	45.29	91.114422	23.96	308140.3611	2651613.579	47.8
BRAHMANBARIA	BRAHMANBARIA	2840498	0	1510	448493	0	0	1510	23-Apr-22	68	8	35.14	0	25676.98774	10.15335045	1510	1510	0	681736	45.29	91.114422	23.96	308140.3611	2651613.579	47.8
BRAHMANBARIA	BRAHMANBARIA	2840498	0	1510	448493	0	0	1510	30-Apr-22	69	8	34.29	0	25676.98774	10.15335045	1510	1510	0	681736	45.29	91.114422	23.96	308140.3611	2651613.579	47.8
BRAHMANBARIA	BRAHMANBARIA	2840498	0	1510	448493	0	0	1510	07-May-22	70	8	38.29	0	25676.98774	10.15335045	1510	1510	0	681736	45.29	91.114422	23.96	308140.3611	2651613.579	47.8
BRAHMANBARIA	BRAHMANBARIA	2840498	0	1510	448493	0	0	1510	14-May-22	71	8	31.43	0	25676.98774	10.15335045	1510	1510	0	681736	45.29	91.114422	23.96	308140.3611	2651613.579	47.8
BRAHMANBARIA	BRAHMANBARIA	2840498	0	1510	448493	0	0	1510	21-May-22	72	8	32	0	25676.98774	10.15335045	1510	1510	0	681736	45.29	91.114422	23.96	308140.3611	2651613.579	47.8
BRAHMANBARIA	BRAHMANBARIA	2840498	0	1510	448493	0	0	1510	28-May-22	73	8	34.14	0	25676.98774	10.15335045	1510	1510	0	681736	45.29	91.114422	23.96	308140.3611	2651613.579	47.8
BRAHMANBARIA	BRAHMANBARIA	2840498	0	1510	448493	0	0	1510	04-Jun-22	74	8	33.14	0	25676.98774	10.15335045	1510	1510	0	681736	45.29	91.114422	23.96	308140.3611	2651613.579	47.8
BRAHMANBARIA	BRAHMANBARIA	2840498	0	1510	448493	0	0	1510	11-Jun-22	75	8	32.29	0	25676.98774	10.15335045	1510	1510	0	681736	45.29	91.114422	23.96	308140.3611	2651613.579	47.8
BRAHMANBARIA	BRAHMANBARIA	2840498	0	1510	448493	0	0	1510	18-Jun-22	76	8	33.57	0	25676.98774	10.15335045	1510	1510	0	681736	45.29	91.114422	23.96	308140.3611	2651613.579	47.8
BRAHMANBARIA	BRAHMANBARIA	2840498	0	1510	448493	0	0	1510	25-Jun-22	77	8	32.57	11	25676.98774	10.15335045	1510	1510	0	681736	45.29	91.114422	23.96	308140.3611	2651613.579	47.8
BRAHMANBARIA	BRAHMANBARIA	2840498	0	1510	448493	0	0	1510	02-Jul-22	78	8	33.86	3	25676.98774	10.15335045	1510	1510	0	681736	45.29	91.114422	23.96	308140.3611	2651613.579	47.8
BRAHMANBARIA	BRAHMANBARIA	2840498	0	1510	448493	0	0	1510	09-Jul-22	79	8	32.14	9	25676.98774	10.15335045	1510	1510	0	681736	45.29	91.114422	23.96	308140.3611	2651613.579	47.8
BRAHMANBARIA	BRAHMANBARIA	2840498	0	1510	448493	0	0	1510	16-Jul-22	80	8	35.57	5	25676.98774	10.15335045	1510	1510	0	681736	45.29	91.114422	23.96	308140.3611	2651613.579	47.8
BRAHMANBARIA	BRAHMANBARIA	2840498	0	1510	448493	0	0	1510	23-Jul-22	81	8	34.71	5	25676.98774	10.15335045	1510	1510	0	681736	45.29	91.114422	23.96	308140.3611	2651613.579	47.8
BRAHMANBARIA	BRAHMANBARIA	2840498	0	1510	448493	0	0	1510	30-Jul-22	82	8	31.86	3	25676.98774	10.15335045	1510	1510	0	681736	45.29	91.114422	23.96	308140.3611	2651613.579	47.8
BRAHMANBARIA	BRAHMANBARIA	2840498	0	1510	448493	0	0	1510	06-Aug-22	83	8	30.86	0	25676.98774	10.15335045	1510	1510	0	681736	45.29	91.114422	23.96	308140.3611	2651613.579	47.8
BRAHMANBARIA	BRAHMANBARIA	2840498	0	1510	448493	0	0	1510	13-Aug-22	84	8	32.43	6	25676.98774	10.15335045	1510	1510	0	681736	45.29	91.114422	23.96	308140.3611	2651613.579	47.8
BRAHMANBARIA	BRAHMANBARIA	2840498	0	1510	448493	0	0	1510	20-Aug-22	85	8	31.86	0	25676.98774	10.15335045	1510	1510	0	681736	45.29	91.114422	23.96	308140.3611	2651613.579	47.8
BRAHMANBARIA	BRAHMANBARIA	2840498	0	1510	448493	0	0	1510	27-Aug-22	86	8	32.29	0	25676.98774	10.15335045	1510	1510	0	681736	45.29	91.114422	23.96	308140.3611	2651613.579	47.8
BRAHMANBARIA	BRAHMANBARIA	2840498	0	1510	448493	0	0	1510	03-Sep-22	87	8	32.71	0	25676.98774	10.15335045	1510	1510	0	681736	45.29	91.114422	23.96	308140.3611	2651613.579	47.8
BRAHMANBARIA	BRAHMANBARIA	2840498	0	1510	448493	0	0	1510	10-Sep-22	88	8	32.71	0	25676.98774	10.15335045	1510	1510	0	681736	45.29	91.114422	23.96	308140.3611	2651613.579	47.8
BRAHMANBARIA	BRAHMANBARIA	2840498	0	1510	448493	0	0	1510	17-Sep-22	89	8	33	0	25676.98774	10.15335045	1510	1510	0	681736	45.29	91.114422	23.96	308140.3611	2651613.579	47.8
BRAHMANBARIA	BRAHMANBARIA	2840498	0	1510	448493	0	0	1510	24-Sep-22	90	8	33.57	0	25676.98774	10.15335045	1510	1510	0	681736	45.29	91.114422	23.96	308140.3611	2651613.579	47.8
BRAHMANBARIA	BRAHMANBARIA	2840498	0	1510	448493	0	0	1510	01-Oct-22	91	8	31.86	0	25676.98774	10.15335045	1510	1510	0	681736	45.29	91.114422	23.96	308140.3611	2651613.579	47.8
BRAHMANBARIA	BRAHMANBARIA	2840498	0	1510	448493	0	0	1510	08-Oct-22	92	8	32.29	0	25676.98774	10.15335045	1510	1510	0	681736	45.29	91.114422	23.96	308140.3611	2651613.579	47.8
BRAHMANBARIA	BRAHMANBARIA	2840498	0	1510	448493	0	0	1510	15-Oct-22	93	8	34	0	25676.98774	10.15335045	1510	1510	0	681736	45.29	91.114422	23.96	308140.3611	2651613.579	47.8
BRAHMANBARIA	BRAHMANBARIA	2840498	0	1510	448493	0	0	1510	22-Oct-22	94	8	32	0	25676.98774	10.15335045	1510	1510	0	681736	45.29	91.114422	23.96	308140.3611	2651613.579	47.8
BRAHMANBARIA	BRAHMANBARIA	2840498	0	1510	448493	0	0	1510	29-Oct-22	95	8	33.43	0	25676.98774	10.15335045	1510	1510	0	681736	45.29	91.114422	23.96	308140.3611	2651613.579	47.8
BRAHMANBARIA	BRAHMANBARIA	2840498	0	1510	448493	0	0	1510	05-Nov-22	96	8	34.29	0	25676.98774	10.15335045	1510	1510	0	681736	45.29	91.114422	23.96	308140.3611	2651613.579	47.8
BRAHMANBARIA	BRAHMANBARIA	2840498	0	1510	448493	0	0	1510	12-Nov-22	97	8	30.14	6	25676.98774	10.15335045	1510	1510	0	681736	45.29	91.114422	23.96	308140.3611	2651613.579	47.8
CHANDPUR	CHANDPUR	2416018	0	1468	435724	0	0	1468	05-Jun-21	22	9	31.8	97	20792.89386	9.942366566	1468	1468	0	435724	56.78	90.663078	23.23	260874.11	2571137.88	49.3
CHANDPUR	CHANDPUR	2416018	0	1468	435724	0	0	1468	12-Jun-21	23	9	32.06	139	20792.89386	9.942366566	1468	1468	0	435724	56.78	90.663078	23.23	260874.11	2571137.88	49.3
CHANDPUR	CHANDPUR	2416018	0	1468	435724	0	0	1468	19-Jun-21	24	9	30.8	194	20792.89386	9.942366566	1468	1468	0	435724	56.78	90.663078	23.23	260874.11	2571137.88	49.3
CHANDPUR	CHANDPUR	2416018	0	1468	435724	0	0	1468	26-Jun-21	25	9	33.2	309	20792.89386	9.942366566	1468	1468	0	435724	56.78	90.663078	23.23	260874.11	2571137.88	49.3
CHANDPUR	CHANDPUR	2416018	0	1468	435724	0	0	1468	03-Jul-21	26	9	31.99	486	20792.89386	9.942366566	1468	1468	0	435724	56.78	90.663078	23.23	260874.11	2571137.88	49.3
CHANDPUR	CHANDPUR	2416018	0	1468	435724	0	0	1468	10-Jul-21	27	9	32.19	753	20792.89386	9.942366566	1468	1468	0	435724	56.78	90.663078	23.23	260874.11	2571137.88	49.3
CHANDPUR	CHANDPUR	2416018	0	1468	435724	0	0	1468	17-Jul-21	28	9	34.21	882	20792.89386	9.942366566	1468	1468	0	435724	56.78	90.663078	23.23	260874.11	2571137.88	49.3
CHANDPUR	CHANDPUR	2416018	0	1468	435724	0	0	1468	24-Jul-21	29	9	33.68	1529	20792.89386	9.942366566	1468	1468	0	435724	56.78	90.663078	23.23	260874.11	2571137.88	49.3
CHANDPUR	CHANDPUR	2416018	0	1468	435724	0	0	1468	31-Jul-21	30	9	30.4	2343	20792.89386	9.942366566	1468	1468	0	435724	56.78	90.663078	23.23	260874.11	2571137.88	49.3
CHANDPUR	CHANDPUR	2416018	0	1468	435724	0	0	1468	07-Aug-21	31	9	32.83	1322	20792.89386	9.942366566	1468	1468	0	435724	56.78	90.663078	23.23	260874.11	2571137.88	49.3
CHANDPUR	CHANDPUR	2416018	0	1468	435724	0	0	1468	14-Aug-21	32	9	32.89	1042	20792.89386	9.942366566	1468	1468	0	435724	56.78	90.663078	23.23	260874.11	2571137.88	49.3
CHANDPUR	CHANDPUR	2416018	0	1468	435724	0	0	1468	21-Aug-21	33	9	32.23	439	20792.89386	9.942366566	1468	1468	0	435724	56.78	90.663078	23.23	260874.11	2571137.88	49.3
CHANDPUR	CHANDPUR	2416018	0	1468	435724	0	0	1468	28-Aug-21	34	9	34.12	449	20792.89386	9.942366566	1468	1468	0	435724	56.78	90.663078	23.23	260874.11	2571137.88	49.3
CHANDPUR	CHANDPUR	2416018	0	1468	435724	0	0	1468	04-Sep-21	35	9	34.07	163	20792.89386	9.942366566	1468	1468	0	435724	56.78	90.663078	23.23	260874.11	2571137.88	49.3
CHANDPUR	CHANDPUR	2416018	0	1468	435724	0	0	1468	11-Sep-21	36	9	34.27	103	20792.89386	9.942366566	1468	1468	0	435724	56.78	90.663078	23.23	260874.11	2571137.88	49.3
CHANDPUR	CHANDPUR	2416018	0	1468	435724	0	0	1468	18-Sep-21	37	9	31.91	53	20792.89386	9.942366566	1468	1468	0	435724	56.78	90.663078	23.23	260874.11	2571137.88	49.3
CHANDPUR	CHANDPUR	2416018	0	1468	435724	0	0	1468	25-Sep-21	38	9	34.18	61	20792.89386	9.942366566	1468	1468	0	435724	56.78	90.663078	23.23	260874.11	2571137.88	49.3
CHANDPUR	CHANDPUR	2416018	0	1468	435724	0	0	1468	02-Oct-21	39	9	34.2	61	20792.89386	9.942366566	1468	1468	0	435724	56.78	90.663078	23.23	260874.11	2571137.88	49.3
CHANDPUR	CHANDPUR	2416018	0	1468	435724	0	0	1468	09-Oct-21	40	9	34.34	30	20792.89386	9.942366566	1468	1468	0	435724	56.78	90.663078	23.23	260874.11	2571137.88	49.3
CHANDPUR	CHANDPUR	2416018	0	1468	435724	0	0	1468	16-Oct-21	41	9	33.26	20	20792.89386	9.942366566	1468	1468	0	435724	56.78	90.663078	23.23	260874.11	2571137.88	49.3
CHANDPUR	CHANDPUR	2416018	0	1468	435724	0	0	1468	23-Oct-21	42	9	32.84	22	20792.89386	9.942366566	1468	1468	0	435724	56.78	90.663078	23.23	260874.11	2571137.88	49.3
CHANDPUR	CHANDPUR	2416018	0	1468	435724	0	0	1468	30-Oct-21	43	9	32.58	10	20792.89386	9.942366566	1468	1468	0	435724	56.78	90.663078	23.23	260874.11	2571137.88	49.3
CHANDPUR	CHANDPUR	2416018	0	1468	435724	0	0	1468	06-Nov-21	44	9	31.7	7	20792.89386	9.942366566	1468	1468	0	435724	56.78	90.663078	23.23	260874.11	2571137.88	49.3
CHANDPUR	CHANDPUR	2416018	0	1468	435724	0	0	1468	13-Nov-21	45	9	28.5	8	20792.89386	9.942366566	1468	1468	0	435724	56.78	90.663078	23.23	260874.11	2571137.88	49.3
CHANDPUR	CHANDPUR	2416018	0	1468	435724	0	0	1468	20-Nov-21	46	9	31.1	12	20792.89386	9.942366566	1468	1468	0	435724	56.78	90.663078	23.23	260874.11	2571137.88	49.3
CHANDPUR	CHANDPUR	2416018	0	1468	435724	0	0	1468	27-Nov-21	47	9	29.9	9	20792.89386	9.942366566	1468	1468	0	435724	56.78	90.663078	23.23	260874.11	2571137.88	49.3
CHANDPUR	CHANDPUR	2416018	0	1468	435724	0	0	1468	04-Dec-21	48	9	26.9	11	20792.89386	9.942366566	1468	1468	0	435724	56.78	90.663078	23.23	260874.11	2571137.88	49.3
CHANDPUR	CHANDPUR	2416018	0	1468	435724	0	0	1468	11-Dec-21	49	9	27.2	13	20792.89386	9.942366566	1468	1468	0	435724	56.78	90.663078	23.23	260874.11	2571137.88	49.3
CHANDPUR	CHANDPUR	2416018	0	1468	435724	0	0	1468	18-Dec-21	50	9	25.8	15	20792.89386	9.942366566	1468	1468	0	435724	56.78	90.663078	23.23	260874.11	2571137.88	49.3
CHANDPUR	CHANDPUR	2416018	0	1468	435724	0	0	1468	25-Dec-21	51	9	26.4	22	20792.89386	9.942366566	1468	1468	0	435724	56.78	90.663078	23.23	260874.11	2571137.88	49.3
CHANDPUR	CHANDPUR	2416018	0	1468	435724	0	0	1468	01-Jan-22	52	9	25.4	37	20792.89386	9.942366566	1468	1468	0	690566	56.78	90.663078	23.23	260874.11	2571137.88	49.3
CHANDPUR	CHANDPUR	2416018	0	1468	435724	0	0	1468	08-Jan-22	53	9	27.1	36	20792.89386	9.942366566	1468	1468	0	690566	56.78	90.663078	23.23	260874.11	2571137.88	49.3
CHANDPUR	CHANDPUR	2416018	0	1468	435724	0	0	1468	15-Jan-22	54	9	25.4	284	20792.89386	9.942366566	1468	1468	0	690566	56.78	90.663078	23.23	260874.11	2571137.88	49.3
CHANDPUR	CHANDPUR	2416018	0	1468	435724	0	0	1468	22-Jan-22	55	9	24.9	656	20792.89386	9.942366566	1468	1468	0	690566	56.78	90.663078	23.23	260874.11	2571137.88	49.3
CHANDPUR	CHANDPUR	2416018	0	1468	435724	0	0	1468	29-Jan-22	56	9	27.2	576	20792.89386	9.942366566	1468	1468	0	690566	56.78	90.663078	23.23	260874.11	2571137.88	49.3
CHANDPUR	CHANDPUR	2416018	0	1468	435724	0	0	1468	05-Feb-22	57	9	25.4	288	20792.89386	9.942366566	1468	1468	0	690566	56.78	90.663078	23.23	260874.11	2571137.88	49.3
CHANDPUR	CHANDPUR	2416018	0	1468	435724	0	0	1468	12-Feb-22	58	9	27	162	20792.89386	9.942366566	1468	1468	0	690566	56.78	90.663078	23.23	260874.11	2571137.88	49.3
CHANDPUR	CHANDPUR	2416018	0	1468	435724	0	0	1468	19-Feb-22	59	9	28.9	79	20792.89386	9.942366566	1468	1468	0	690566	56.78	90.663078	23.23	260874.11	2571137.88	49.3
CHANDPUR	CHANDPUR	2416018	0	1468	435724	0	0	1468	26-Feb-22	60	9	31	51	20792.89386	9.942366566	1468	1468	0	690566	56.78	90.663078	23.23	260874.11	2571137.88	49.3
CHANDPUR	CHANDPUR	2416018	0	1468	435724	0	0	1468	05-Mar-22	61	9	32.3	20	20792.89386	9.942366566	1468	1468	0	690566	56.78	90.663078	23.23	260874.11	2571137.88	49.3
CHANDPUR	CHANDPUR	2416018	0	1468	435724	0	0	1468	12-Mar-22	62	9	34.21	21	20792.89386	9.942366566	1468	1468	0	690566	56.78	90.663078	23.23	260874.11	2571137.88	49.3
CHANDPUR	CHANDPUR	2416018	0	1468	435724	0	0	1468	19-Mar-22	63	9	35.54	19	20792.89386	9.942366566	1468	1468	0	690566	56.78	90.663078	23.23	260874.11	2571137.88	49.3
CHANDPUR	CHANDPUR	2416018	0	1468	435724	0	0	1468	26-Mar-22	64	9	34.04	9	20792.89386	9.942366566	1468	1468	0	690566	56.78	90.663078	23.23	260874.11	2571137.88	49.3
CHANDPUR	CHANDPUR	2416018	0	1468	435724	0	0	1468	02-Apr-22	65	9	32.29	10	20792.89386	9.942366566	1468	1468	0	690566	56.78	90.663078	23.23	260874.11	2571137.88	49.3
CHANDPUR	CHANDPUR	2416018	0	1468	435724	0	0	1468	09-Apr-22	66	9	36.29	10	20792.89386	9.942366566	1468	1468	0	690566	56.78	90.663078	23.23	260874.11	2571137.88	49.3
CHANDPUR	CHANDPUR	2416018	0	1468	435724	0	0	1468	16-Apr-22	67	9	34	6	20792.89386	9.942366566	1468	1468	0	690566	56.78	90.663078	23.23	260874.11	2571137.88	49.3
CHANDPUR	CHANDPUR	2416018	0	1468	435724	0	0	1468	23-Apr-22	68	9	35.14	2	20792.89386	9.942366566	1468	1468	0	690566	56.78	90.663078	23.23	260874.11	2571137.88	49.3
CHANDPUR	CHANDPUR	2416018	0	1468	435724	0	0	1468	30-Apr-22	69	9	34.29	1	20792.89386	9.942366566	1468	1468	0	690566	56.78	90.663078	23.23	260874.11	2571137.88	49.3
CHANDPUR	CHANDPUR	2416018	0	1468	435724	0	0	1468	07-May-22	70	9	38.29	0	20792.89386	9.942366566	1468	1468	0	690566	56.78	90.663078	23.23	260874.11	2571137.88	49.3
CHANDPUR	CHANDPUR	2416018	0	1468	435724	0	0	1468	14-May-22	71	9	31.43	0	20792.89386	9.942366566	1468	1468	0	690566	56.78	90.663078	23.23	260874.11	2571137.88	49.3
CHANDPUR	CHANDPUR	2416018	0	1468	435724	0	0	1468	21-May-22	72	9	32	0	20792.89386	9.942366566	1468	1468	0	690566	56.78	90.663078	23.23	260874.11	2571137.88	49.3
CHANDPUR	CHANDPUR	2416018	0	1468	435724	0	0	1468	28-May-22	73	9	34.14	0	20792.89386	9.942366566	1468	1468	0	690566	56.78	90.663078	23.23	260874.11	2571137.88	49.3
CHANDPUR	CHANDPUR	2416018	0	1468	435724	0	0	1468	04-Jun-22	74	9	33.14	0	20792.89386	9.942366566	1468	1468	0	690566	56.78	90.663078	23.23	260874.11	2571137.88	49.3
CHANDPUR	CHANDPUR	2416018	0	1468	435724	0	0	1468	11-Jun-22	75	9	32.29	1	20792.89386	9.942366566	1468	1468	0	690566	56.78	90.663078	23.23	260874.11	2571137.88	49.3
CHANDPUR	CHANDPUR	2416018	0	1468	435724	0	0	1468	18-Jun-22	76	9	33.57	8	20792.89386	9.942366566	1468	1468	0	690566	56.78	90.663078	23.23	260874.11	2571137.88	49.3
CHANDPUR	CHANDPUR	2416018	0	1468	435724	0	0	1468	25-Jun-22	77	9	32.57	24	20792.89386	9.942366566	1468	1468	0	690566	56.78	90.663078	23.23	260874.11	2571137.88	49.3
CHANDPUR	CHANDPUR	2416018	0	1468	435724	0	0	1468	02-Jul-22	78	9	33.86	29	20792.89386	9.942366566	1468	1468	0	690566	56.78	90.663078	23.23	260874.11	2571137.88	49.3
CHANDPUR	CHANDPUR	2416018	0	1468	435724	0	0	1468	09-Jul-22	79	9	32.14	48	20792.89386	9.942366566	1468	1468	0	690566	56.78	90.663078	23.23	260874.11	2571137.88	49.3
CHANDPUR	CHANDPUR	2416018	0	1468	435724	0	0	1468	16-Jul-22	80	9	35.57	53	20792.89386	9.942366566	1468	1468	0	690566	56.78	90.663078	23.23	260874.11	2571137.88	49.3
CHANDPUR	CHANDPUR	2416018	0	1468	435724	0	0	1468	23-Jul-22	81	9	34.71	22	20792.89386	9.942366566	1468	1468	0	690566	56.78	90.663078	23.23	260874.11	2571137.88	49.3
CHANDPUR	CHANDPUR	2416018	0	1468	435724	0	0	1468	30-Jul-22	82	9	31.86	10	20792.89386	9.942366566	1468	1468	0	690566	56.78	90.663078	23.23	260874.11	2571137.88	49.3
CHANDPUR	CHANDPUR	2416018	0	1468	435724	0	0	1468	06-Aug-22	83	9	30.86	6	20792.89386	9.942366566	1468	1468	0	690566	56.78	90.663078	23.23	260874.11	2571137.88	49.3
CHANDPUR	CHANDPUR	2416018	0	1468	435724	0	0	1468	13-Aug-22	84	9	32.43	7	20792.89386	9.942366566	1468	1468	0	690566	56.78	90.663078	23.23	260874.11	2571137.88	49.3
CHANDPUR	CHANDPUR	2416018	0	1468	435724	0	0	1468	20-Aug-22	85	9	31.86	2	20792.89386	9.942366566	1468	1468	0	690566	56.78	90.663078	23.23	260874.11	2571137.88	49.3
CHANDPUR	CHANDPUR	2416018	0	1468	435724	0	0	1468	27-Aug-22	86	9	32.29	2	20792.89386	9.942366566	1468	1468	0	690566	56.78	90.663078	23.23	260874.11	2571137.88	49.3
CHANDPUR	CHANDPUR	2416018	0	1468	435724	0	0	1468	03-Sep-22	87	9	32.71	1	20792.89386	9.942366566	1468	1468	0	690566	56.78	90.663078	23.23	260874.11	2571137.88	49.3
CHANDPUR	CHANDPUR	2416018	0	1468	435724	0	0	1468	10-Sep-22	88	9	32.71	2	20792.89386	9.942366566	1468	1468	0	690566	56.78	90.663078	23.23	260874.11	2571137.88	49.3
CHANDPUR	CHANDPUR	2416018	0	1468	435724	0	0	1468	17-Sep-22	89	9	33	13	20792.89386	9.942366566	1468	1468	0	690566	56.78	90.663078	23.23	260874.11	2571137.88	49.3
CHANDPUR	CHANDPUR	2416018	0	1468	435724	0	0	1468	24-Sep-22	90	9	33.57	11	20792.89386	9.942366566	1468	1468	0	690566	56.78	90.663078	23.23	260874.11	2571137.88	49.3
CHANDPUR	CHANDPUR	2416018	0	1468	435724	0	0	1468	01-Oct-22	91	9	31.86	6	20792.89386	9.942366566	1468	1468	0	690566	56.78	90.663078	23.23	260874.11	2571137.88	49.3
CHANDPUR	CHANDPUR	2416018	0	1468	435724	0	0	1468	08-Oct-22	92	9	32.29	9	20792.89386	9.942366566	1468	1468	0	690566	56.78	90.663078	23.23	260874.11	2571137.88	49.3
CHANDPUR	CHANDPUR	2416018	0	1468	435724	0	0	1468	15-Oct-22	93	9	34	4	20792.89386	9.942366566	1468	1468	0	690566	56.78	90.663078	23.23	260874.11	2571137.88	49.3
CHANDPUR	CHANDPUR	2416018	0	1468	435724	0	0	1468	22-Oct-22	94	9	32	2	20792.89386	9.942366566	1468	1468	0	690566	56.78	90.663078	23.23	260874.11	2571137.88	49.3
CHANDPUR	CHANDPUR	2416018	0	1468	435724	0	0	1468	29-Oct-22	95	9	33.43	0	20792.89386	9.942366566	1468	1468	0	690566	56.78	90.663078	23.23	260874.11	2571137.88	49.3
CHANDPUR	CHANDPUR	2416018	0	1468	435724	0	0	1468	05-Nov-22	96	9	34.29	0	20792.89386	9.942366566	1468	1468	0	690566	56.78	90.663078	23.23	260874.11	2571137.88	49.3
CHANDPUR	CHANDPUR	2416018	0	1468	435724	0	0	1468	12-Nov-22	97	9	30.14	0	20792.89386	9.942366566	1468	1468	0	690566	56.78	90.663078	23.23	260874.11	2571137.88	49.3
CHAPAINABABGANJ	CHAPAINABABGANJ	1647521	0	0	320278	0	0	968	05-Jun-21	22	45	36.4	804	14219.24425	9.562351555	968	0	968	320278	42.94	88.28388	24.6	629980.248	2721173.097	30
CHAPAINABABGANJ	CHAPAINABABGANJ	1647521	0	0	320278	0	0	968	12-Jun-21	23	45	32.74	352	14219.24425	9.562351555	968	0	968	320278	42.94	88.28388	24.6	629980.248	2721173.097	30
CHAPAINABABGANJ	CHAPAINABABGANJ	1647521	0	0	320278	0	0	968	19-Jun-21	24	45	33	471	14219.24425	9.562351555	968	0	968	320278	42.94	88.28388	24.6	629980.248	2721173.097	30
CHAPAINABABGANJ	CHAPAINABABGANJ	1647521	0	0	320278	0	0	968	26-Jun-21	25	45	34.1	290	14219.24425	9.562351555	968	0	968	320278	42.94	88.28388	24.6	629980.248	2721173.097	30
CHAPAINABABGANJ	CHAPAINABABGANJ	1647521	0	0	320278	0	0	968	03-Jul-21	26	45	33.57	273	14219.24425	9.562351555	968	0	968	320278	42.94	88.28388	24.6	629980.248	2721173.097	30
CHAPAINABABGANJ	CHAPAINABABGANJ	1647521	0	0	320278	0	0	968	10-Jul-21	27	45	34.37	205	14219.24425	9.562351555	968	0	968	320278	42.94	88.28388	24.6	629980.248	2721173.097	30
CHAPAINABABGANJ	CHAPAINABABGANJ	1647521	0	0	320278	0	0	968	17-Jul-21	28	45	34.07	124	14219.24425	9.562351555	968	0	968	320278	42.94	88.28388	24.6	629980.248	2721173.097	30
CHAPAINABABGANJ	CHAPAINABABGANJ	1647521	0	0	320278	0	0	968	24-Jul-21	29	45	34.9	164	14219.24425	9.562351555	968	0	968	320278	42.94	88.28388	24.6	629980.248	2721173.097	30
CHAPAINABABGANJ	CHAPAINABABGANJ	1647521	0	0	320278	0	0	968	31-Jul-21	30	45	33.7	209	14219.24425	9.562351555	968	0	968	320278	42.94	88.28388	24.6	629980.248	2721173.097	30
CHAPAINABABGANJ	CHAPAINABABGANJ	1647521	0	0	320278	0	0	968	07-Aug-21	31	45	34.06	154	14219.24425	9.562351555	968	0	968	320278	42.94	88.28388	24.6	629980.248	2721173.097	30
CHAPAINABABGANJ	CHAPAINABABGANJ	1647521	0	0	320278	0	0	968	14-Aug-21	32	45	34.07	78	14219.24425	9.562351555	968	0	968	320278	42.94	88.28388	24.6	629980.248	2721173.097	30
CHAPAINABABGANJ	CHAPAINABABGANJ	1647521	0	0	320278	0	0	968	21-Aug-21	33	45	33.81	69	14219.24425	9.562351555	968	0	968	320278	42.94	88.28388	24.6	629980.248	2721173.097	30
CHAPAINABABGANJ	CHAPAINABABGANJ	1647521	0	0	320278	0	0	968	28-Aug-21	34	45	34.46	33	14219.24425	9.562351555	968	0	968	320278	42.94	88.28388	24.6	629980.248	2721173.097	30
CHAPAINABABGANJ	CHAPAINABABGANJ	1647521	0	0	320278	0	0	968	04-Sep-21	35	45	34.3	55	14219.24425	9.562351555	968	0	968	320278	42.94	88.28388	24.6	629980.248	2721173.097	30
CHAPAINABABGANJ	CHAPAINABABGANJ	1647521	0	0	320278	0	0	968	11-Sep-21	36	45	34.37	29	14219.24425	9.562351555	968	0	968	320278	42.94	88.28388	24.6	629980.248	2721173.097	30
CHAPAINABABGANJ	CHAPAINABABGANJ	1647521	0	0	320278	0	0	968	18-Sep-21	37	45	34.04	32	14219.24425	9.562351555	968	0	968	320278	42.94	88.28388	24.6	629980.248	2721173.097	30
CHAPAINABABGANJ	CHAPAINABABGANJ	1647521	0	0	320278	0	0	968	25-Sep-21	38	45	34.96	20	14219.24425	9.562351555	968	0	968	320278	42.94	88.28388	24.6	629980.248	2721173.097	30
CHAPAINABABGANJ	CHAPAINABABGANJ	1647521	0	0	320278	0	0	968	02-Oct-21	39	45	34.44	21	14219.24425	9.562351555	968	0	968	320278	42.94	88.28388	24.6	629980.248	2721173.097	30
CHAPAINABABGANJ	CHAPAINABABGANJ	1647521	0	0	320278	0	0	968	09-Oct-21	40	45	34.46	13	14219.24425	9.562351555	968	0	968	320278	42.94	88.28388	24.6	629980.248	2721173.097	30
CHAPAINABABGANJ	CHAPAINABABGANJ	1647521	0	0	320278	0	0	968	16-Oct-21	41	45	32.66	2	14219.24425	9.562351555	968	0	968	320278	42.94	88.28388	24.6	629980.248	2721173.097	30
CHAPAINABABGANJ	CHAPAINABABGANJ	1647521	0	0	320278	0	0	968	23-Oct-21	42	45	32.12	8	14219.24425	9.562351555	968	0	968	320278	42.94	88.28388	24.6	629980.248	2721173.097	30
CHAPAINABABGANJ	CHAPAINABABGANJ	1647521	0	0	320278	0	0	968	30-Oct-21	43	45	31.44	6	14219.24425	9.562351555	968	0	968	320278	42.94	88.28388	24.6	629980.248	2721173.097	30
CHAPAINABABGANJ	CHAPAINABABGANJ	1647521	0	0	320278	0	0	968	06-Nov-21	44	45	30.8	3	14219.24425	9.562351555	968	0	968	320278	42.94	88.28388	24.6	629980.248	2721173.097	30
CHAPAINABABGANJ	CHAPAINABABGANJ	1647521	0	0	320278	0	0	968	13-Nov-21	45	45	28.6	0	14219.24425	9.562351555	968	0	968	320278	42.94	88.28388	24.6	629980.248	2721173.097	30
CHAPAINABABGANJ	CHAPAINABABGANJ	1647521	0	0	320278	0	0	968	20-Nov-21	46	45	29.1	5	14219.24425	9.562351555	968	0	968	320278	42.94	88.28388	24.6	629980.248	2721173.097	30
CHAPAINABABGANJ	CHAPAINABABGANJ	1647521	0	0	320278	0	0	968	27-Nov-21	47	45	28.3	0	14219.24425	9.562351555	968	0	968	320278	42.94	88.28388	24.6	629980.248	2721173.097	30
CHAPAINABABGANJ	CHAPAINABABGANJ	1647521	0	0	320278	0	0	968	04-Dec-21	48	45	27.9	0	14219.24425	9.562351555	968	0	968	320278	42.94	88.28388	24.6	629980.248	2721173.097	30
CHAPAINABABGANJ	CHAPAINABABGANJ	1647521	0	0	320278	0	0	968	11-Dec-21	49	45	27.4	0	14219.24425	9.562351555	968	0	968	320278	42.94	88.28388	24.6	629980.248	2721173.097	30
CHAPAINABABGANJ	CHAPAINABABGANJ	1647521	0	0	320278	0	0	968	18-Dec-21	50	45	25.3	0	14219.24425	9.562351555	968	0	968	320278	42.94	88.28388	24.6	629980.248	2721173.097	30
CHAPAINABABGANJ	CHAPAINABABGANJ	1647521	0	0	320278	0	0	968	25-Dec-21	51	45	25.3	0	14219.24425	9.562351555	968	0	968	320278	42.94	88.28388	24.6	629980.248	2721173.097	30
CHAPAINABABGANJ	CHAPAINABABGANJ	1647521	0	0	320278	0	0	968	01-Jan-22	52	45	23.2	0	14219.24425	9.562351555	968	0	968	467253	42.94	88.28388	24.6	629980.248	2721173.097	30
CHAPAINABABGANJ	CHAPAINABABGANJ	1647521	0	0	320278	0	0	968	08-Jan-22	53	45	24.8	3	14219.24425	9.562351555	968	0	968	467253	42.94	88.28388	24.6	629980.248	2721173.097	30
CHAPAINABABGANJ	CHAPAINABABGANJ	1647521	0	0	320278	0	0	968	15-Jan-22	54	45	22.8	29	14219.24425	9.562351555	968	0	968	467253	42.94	88.28388	24.6	629980.248	2721173.097	30
CHAPAINABABGANJ	CHAPAINABABGANJ	1647521	0	0	320278	0	0	968	22-Jan-22	55	45	22.6	197	14219.24425	9.562351555	968	0	968	467253	42.94	88.28388	24.6	629980.248	2721173.097	30
CHAPAINABABGANJ	CHAPAINABABGANJ	1647521	0	0	320278	0	0	968	29-Jan-22	56	45	23.5	294	14219.24425	9.562351555	968	0	968	467253	42.94	88.28388	24.6	629980.248	2721173.097	30
CHAPAINABABGANJ	CHAPAINABABGANJ	1647521	0	0	320278	0	0	968	05-Feb-22	57	45	23.4	186	14219.24425	9.562351555	968	0	968	467253	42.94	88.28388	24.6	629980.248	2721173.097	30
CHAPAINABABGANJ	CHAPAINABABGANJ	1647521	0	0	320278	0	0	968	12-Feb-22	58	45	25.7	81	14219.24425	9.562351555	968	0	968	467253	42.94	88.28388	24.6	629980.248	2721173.097	30
CHAPAINABABGANJ	CHAPAINABABGANJ	1647521	0	0	320278	0	0	968	19-Feb-22	59	45	27.4	32	14219.24425	9.562351555	968	0	968	467253	42.94	88.28388	24.6	629980.248	2721173.097	30
CHAPAINABABGANJ	CHAPAINABABGANJ	1647521	0	0	320278	0	0	968	26-Feb-22	60	45	29	9	14219.24425	9.562351555	968	0	968	467253	42.94	88.28388	24.6	629980.248	2721173.097	30
CHAPAINABABGANJ	CHAPAINABABGANJ	1647521	0	0	320278	0	0	968	05-Mar-22	61	45	31.1	3	14219.24425	9.562351555	968	0	968	467253	42.94	88.28388	24.6	629980.248	2721173.097	30
CHAPAINABABGANJ	CHAPAINABABGANJ	1647521	0	0	320278	0	0	968	12-Mar-22	62	45	33.58	0	14219.24425	9.562351555	968	0	968	467253	42.94	88.28388	24.6	629980.248	2721173.097	30
CHAPAINABABGANJ	CHAPAINABABGANJ	1647521	0	0	320278	0	0	968	19-Mar-22	63	45	37.51	0	14219.24425	9.562351555	968	0	968	467253	42.94	88.28388	24.6	629980.248	2721173.097	30
CHAPAINABABGANJ	CHAPAINABABGANJ	1647521	0	0	320278	0	0	968	26-Mar-22	64	45	36.68	0	14219.24425	9.562351555	968	0	968	467253	42.94	88.28388	24.6	629980.248	2721173.097	30
CHAPAINABABGANJ	CHAPAINABABGANJ	1647521	0	0	320278	0	0	968	02-Apr-22	65	45	34.71	0	14219.24425	9.562351555	968	0	968	467253	42.94	88.28388	24.6	629980.248	2721173.097	30
CHAPAINABABGANJ	CHAPAINABABGANJ	1647521	0	0	320278	0	0	968	09-Apr-22	66	45	34.71	0	14219.24425	9.562351555	968	0	968	467253	42.94	88.28388	24.6	629980.248	2721173.097	30
CHAPAINABABGANJ	CHAPAINABABGANJ	1647521	0	0	320278	0	0	968	16-Apr-22	67	45	33.43	0	14219.24425	9.562351555	968	0	968	467253	42.94	88.28388	24.6	629980.248	2721173.097	30
CHAPAINABABGANJ	CHAPAINABABGANJ	1647521	0	0	320278	0	0	968	23-Apr-22	68	45	37.86	0	14219.24425	9.562351555	968	0	968	467253	42.94	88.28388	24.6	629980.248	2721173.097	30
CHAPAINABABGANJ	CHAPAINABABGANJ	1647521	0	0	320278	0	0	968	30-Apr-22	69	45	32.43	0	14219.24425	9.562351555	968	0	968	467253	42.94	88.28388	24.6	629980.248	2721173.097	30
CHAPAINABABGANJ	CHAPAINABABGANJ	1647521	0	0	320278	0	0	968	07-May-22	70	45	32	0	14219.24425	9.562351555	968	0	968	467253	42.94	88.28388	24.6	629980.248	2721173.097	30
CHAPAINABABGANJ	CHAPAINABABGANJ	1647521	0	0	320278	0	0	968	14-May-22	71	45	33.86	0	14219.24425	9.562351555	968	0	968	467253	42.94	88.28388	24.6	629980.248	2721173.097	30
CHAPAINABABGANJ	CHAPAINABABGANJ	1647521	0	0	320278	0	0	968	21-May-22	72	45	33.86	0	14219.24425	9.562351555	968	0	968	467253	42.94	88.28388	24.6	629980.248	2721173.097	30
CHAPAINABABGANJ	CHAPAINABABGANJ	1647521	0	0	320278	0	0	968	28-May-22	73	45	32.57	0	14219.24425	9.562351555	968	0	968	467253	42.94	88.28388	24.6	629980.248	2721173.097	30
CHAPAINABABGANJ	CHAPAINABABGANJ	1647521	0	0	320278	0	0	968	04-Jun-22	74	45	33.57	0	14219.24425	9.562351555	968	0	968	467253	42.94	88.28388	24.6	629980.248	2721173.097	30
CHAPAINABABGANJ	CHAPAINABABGANJ	1647521	0	0	320278	0	0	968	11-Jun-22	75	45	32.14	0	14219.24425	9.562351555	968	0	968	467253	42.94	88.28388	24.6	629980.248	2721173.097	30
CHAPAINABABGANJ	CHAPAINABABGANJ	1647521	0	0	320278	0	0	968	18-Jun-22	76	45	32.43	0	14219.24425	9.562351555	968	0	968	467253	42.94	88.28388	24.6	629980.248	2721173.097	30
CHAPAINABABGANJ	CHAPAINABABGANJ	1647521	0	0	320278	0	0	968	25-Jun-22	77	45	32.57	4	14219.24425	9.562351555	968	0	968	467253	42.94	88.28388	24.6	629980.248	2721173.097	30
CHAPAINABABGANJ	CHAPAINABABGANJ	1647521	0	0	320278	0	0	968	02-Jul-22	78	45	33.83	3	14219.24425	9.562351555	968	0	968	467253	42.94	88.28388	24.6	629980.248	2721173.097	30
CHAPAINABABGANJ	CHAPAINABABGANJ	1647521	0	0	320278	0	0	968	09-Jul-22	79	45	34.43	11	14219.24425	9.562351555	968	0	968	467253	42.94	88.28388	24.6	629980.248	2721173.097	30
CHAPAINABABGANJ	CHAPAINABABGANJ	1647521	0	0	320278	0	0	968	16-Jul-22	80	45	33.43	9	14219.24425	9.562351555	968	0	968	467253	42.94	88.28388	24.6	629980.248	2721173.097	30
CHAPAINABABGANJ	CHAPAINABABGANJ	1647521	0	0	320278	0	0	968	23-Jul-22	81	45	32.86	13	14219.24425	9.562351555	968	0	968	467253	42.94	88.28388	24.6	629980.248	2721173.097	30
CHAPAINABABGANJ	CHAPAINABABGANJ	1647521	0	0	320278	0	0	968	30-Jul-22	82	45	32.86	28	14219.24425	9.562351555	968	0	968	467253	42.94	88.28388	24.6	629980.248	2721173.097	30
CHAPAINABABGANJ	CHAPAINABABGANJ	1647521	0	0	320278	0	0	968	06-Aug-22	83	45	33.43	9	14219.24425	9.562351555	968	0	968	467253	42.94	88.28388	24.6	629980.248	2721173.097	30
CHAPAINABABGANJ	CHAPAINABABGANJ	1647521	0	0	320278	0	0	968	13-Aug-22	84	45	33	5	14219.24425	9.562351555	968	0	968	467253	42.94	88.28388	24.6	629980.248	2721173.097	30
CHAPAINABABGANJ	CHAPAINABABGANJ	1647521	0	0	320278	0	0	968	20-Aug-22	85	45	33.71	0	14219.24425	9.562351555	968	0	968	467253	42.94	88.28388	24.6	629980.248	2721173.097	30
CHAPAINABABGANJ	CHAPAINABABGANJ	1647521	0	0	320278	0	0	968	27-Aug-22	86	45	33.71	2	14219.24425	9.562351555	968	0	968	467253	42.94	88.28388	24.6	629980.248	2721173.097	30
CHAPAINABABGANJ	CHAPAINABABGANJ	1647521	0	0	320278	0	0	968	03-Sep-22	87	45	35.71	0	14219.24425	9.562351555	968	0	968	467253	42.94	88.28388	24.6	629980.248	2721173.097	30
CHAPAINABABGANJ	CHAPAINABABGANJ	1647521	0	0	320278	0	0	968	10-Sep-22	88	45	31.14	1	14219.24425	9.562351555	968	0	968	467253	42.94	88.28388	24.6	629980.248	2721173.097	30
CHAPAINABABGANJ	CHAPAINABABGANJ	1647521	0	0	320278	0	0	968	17-Sep-22	89	45	32.71	2	14219.24425	9.562351555	968	0	968	467253	42.94	88.28388	24.6	629980.248	2721173.097	30
CHAPAINABABGANJ	CHAPAINABABGANJ	1647521	0	0	320278	0	0	968	24-Sep-22	90	45	32.57	11	14219.24425	9.562351555	968	0	968	467253	42.94	88.28388	24.6	629980.248	2721173.097	30
CHAPAINABABGANJ	CHAPAINABABGANJ	1647521	0	0	320278	0	0	968	01-Oct-22	91	45	32.57	4	14219.24425	9.562351555	968	0	968	467253	42.94	88.28388	24.6	629980.248	2721173.097	30
CHAPAINABABGANJ	CHAPAINABABGANJ	1647521	0	0	320278	0	0	968	19-Nov-22	98	45	29.43	0	14219.24425	9.562351555	968	0	968	467253	42.94	88.28388	24.6	629980.248	2721173.097	30
CHAPAINABABGANJ	CHAPAINABABGANJ	1647521	0	0	320278	0	0	968	26-Nov-22	99	45	30.43	0	14219.24425	9.562351555	968	0	968	467253	42.94	88.28388	24.6	629980.248	2721173.097	30
CHAPAINABABGANJ	CHAPAINABABGANJ	1647521	0	0	320278	0	0	968	03-Dec-22	100	45	29.29	0	14219.24425	9.562351555	968	0	968	467253	42.94	88.28388	24.6	629980.248	2721173.097	30
CHAPAINABABGANJ	CHAPAINABABGANJ	1647521	0	0	320278	0	0	968	10-Dec-22	101	45	27	0	14219.24425	9.562351555	968	0	968	467253	42.94	88.28388	24.6	629980.248	2721173.097	30
CHAPAINABABGANJ	CHAPAINABABGANJ	1647521	0	0	320278	0	0	968	17-Dec-22	102	45	27	0	14219.24425	9.562351555	968	0	968	467253	42.94	88.28388	24.6	629980.248	2721173.097	30
CHAPAINABABGANJ	CHAPAINABABGANJ	1647521	0	0	320278	0	0	968	24-Dec-22	103	45	29.71	0	14219.24425	9.562351555	968	0	968	467253	42.94	88.28388	24.6	629980.248	2721173.097	30
CHAPAINABABGANJ	CHAPAINABABGANJ	1647521	0	0	320278	0	0	968	31-Dec-22	104	45	29	0	14219.24425	9.562351555	968	0	968	467253	42.94	88.28388	24.6	629980.248	2721173.097	30
CHATTOGRAM	CHATTOGRAM	7616352	0	968	3152629	0	0	1442	05-Jun-21	22	10	30.4	719	63819.77322	11.06381835	1442	1442	0	3152629	58.91	91.815536	22.34	378027.64	2471150.59	52.4
CHATTOGRAM	CHATTOGRAM	7616352	0	968	3152629	0	0	1442	12-Jun-21	23	10	32.06	1106	63819.77322	11.06381835	1442	1442	0	3152629	58.91	91.815536	22.34	378027.64	2471150.59	52.4
CHATTOGRAM	CHATTOGRAM	7616352	0	968	3152629	0	0	1442	19-Jun-21	24	10	31.3	1466	63819.77322	11.06381835	1442	1442	0	3152629	58.91	91.815536	22.34	378027.64	2471150.59	52.4
CHATTOGRAM	CHATTOGRAM	7616352	0	968	3152629	0	0	1442	26-Jun-21	25	10	32.2	2203	63819.77322	11.06381835	1442	1442	0	3152629	58.91	91.815536	22.34	378027.64	2471150.59	52.4
CHATTOGRAM	CHATTOGRAM	7616352	0	968	3152629	0	0	1442	03-Jul-21	26	10	31.24	3859	63819.77322	11.06381835	1442	1442	0	3152629	58.91	91.815536	22.34	378027.64	2471150.59	52.4
CHATTOGRAM	CHATTOGRAM	7616352	0	968	3152629	0	0	1442	10-Jul-21	27	10	31.71	5561	63819.77322	11.06381835	1442	1442	0	3152629	58.91	91.815536	22.34	378027.64	2471150.59	52.4
CHATTOGRAM	CHATTOGRAM	7616352	0	968	3152629	0	0	1442	17-Jul-21	28	10	33	4904	63819.77322	11.06381835	1442	1442	0	3152629	58.91	91.815536	22.34	378027.64	2471150.59	52.4
CHATTOGRAM	CHATTOGRAM	7616352	0	968	3152629	0	0	1442	24-Jul-21	29	10	32.38	6956	63819.77322	11.06381835	1442	1442	0	3152629	58.91	91.815536	22.34	378027.64	2471150.59	52.4
CHATTOGRAM	CHATTOGRAM	7616352	0	968	3152629	0	0	1442	31-Jul-21	30	10	28.86	6446	63819.77322	11.06381835	1442	1442	0	3152629	58.91	91.815536	22.34	378027.64	2471150.59	52.4
CHATTOGRAM	CHATTOGRAM	7616352	0	968	3152629	0	0	1442	07-Aug-21	31	10	30.64	5221	63819.77322	11.06381835	1442	1442	0	3152629	58.91	91.815536	22.34	378027.64	2471150.59	52.4
CHATTOGRAM	CHATTOGRAM	7616352	0	968	3152629	0	0	1442	14-Aug-21	32	10	31.03	2619	63819.77322	11.06381835	1442	1442	0	3152629	58.91	91.815536	22.34	378027.64	2471150.59	52.4
CHATTOGRAM	CHATTOGRAM	7616352	0	968	3152629	0	0	1442	21-Aug-21	33	10	31.27	2034	63819.77322	11.06381835	1442	1442	0	3152629	58.91	91.815536	22.34	378027.64	2471150.59	52.4
CHATTOGRAM	CHATTOGRAM	7616352	0	968	3152629	0	0	1442	28-Aug-21	34	10	32.08	1229	63819.77322	11.06381835	1442	1442	0	3152629	58.91	91.815536	22.34	378027.64	2471150.59	52.4
CHATTOGRAM	CHATTOGRAM	7616352	0	968	3152629	0	0	1442	04-Sep-21	35	10	33.27	891	63819.77322	11.06381835	1442	1442	0	3152629	58.91	91.815536	22.34	378027.64	2471150.59	52.4
CHATTOGRAM	CHATTOGRAM	7616352	0	968	3152629	0	0	1442	11-Sep-21	36	10	33.34	506	63819.77322	11.06381835	1442	1442	0	3152629	58.91	91.815536	22.34	378027.64	2471150.59	52.4
CHATTOGRAM	CHATTOGRAM	7616352	0	968	3152629	0	0	1442	18-Sep-21	37	10	31.8	412	63819.77322	11.06381835	1442	1442	0	3152629	58.91	91.815536	22.34	378027.64	2471150.59	52.4
CHATTOGRAM	CHATTOGRAM	7616352	0	968	3152629	0	0	1442	25-Sep-21	38	10	33.12	236	63819.77322	11.06381835	1442	1442	0	3152629	58.91	91.815536	22.34	378027.64	2471150.59	52.4
CHATTOGRAM	CHATTOGRAM	7616352	0	968	3152629	0	0	1442	02-Oct-21	39	10	33.34	219	63819.77322	11.06381835	1442	1442	0	3152629	58.91	91.815536	22.34	378027.64	2471150.59	52.4
CHATTOGRAM	CHATTOGRAM	7616352	0	968	3152629	0	0	1442	09-Oct-21	40	10	33.37	107	63819.77322	11.06381835	1442	1442	0	3152629	58.91	91.815536	22.34	378027.64	2471150.59	52.4
CHATTOGRAM	CHATTOGRAM	7616352	0	968	3152629	0	0	1442	16-Oct-21	41	10	33.56	72	63819.77322	11.06381835	1442	1442	0	3152629	58.91	91.815536	22.34	378027.64	2471150.59	52.4
CHATTOGRAM	CHATTOGRAM	7616352	0	968	3152629	0	0	1442	23-Oct-21	42	10	32.06	69	63819.77322	11.06381835	1442	1442	0	3152629	58.91	91.815536	22.34	378027.64	2471150.59	52.4
CHATTOGRAM	CHATTOGRAM	7616352	0	968	3152629	0	0	1442	30-Oct-21	43	10	32.6	42	63819.77322	11.06381835	1442	1442	0	3152629	58.91	91.815536	22.34	378027.64	2471150.59	52.4
CHATTOGRAM	CHATTOGRAM	7616352	0	968	3152629	0	0	1442	06-Nov-21	44	10	32.1	33	63819.77322	11.06381835	1442	1442	0	3152629	58.91	91.815536	22.34	378027.64	2471150.59	52.4
CHATTOGRAM	CHATTOGRAM	7616352	0	968	3152629	0	0	1442	13-Nov-21	45	10	31.8	46	63819.77322	11.06381835	1442	1442	0	3152629	58.91	91.815536	22.34	378027.64	2471150.59	52.4
CHATTOGRAM	CHATTOGRAM	7616352	0	968	3152629	0	0	1442	20-Nov-21	46	10	31.8	41	63819.77322	11.06381835	1442	1442	0	3152629	58.91	91.815536	22.34	378027.64	2471150.59	52.4
CHATTOGRAM	CHATTOGRAM	7616352	0	968	3152629	0	0	1442	27-Nov-21	47	10	30.2	37	63819.77322	11.06381835	1442	1442	0	3152629	58.91	91.815536	22.34	378027.64	2471150.59	52.4
CHATTOGRAM	CHATTOGRAM	7616352	0	968	3152629	0	0	1442	04-Dec-21	48	10	29.3	38	63819.77322	11.06381835	1442	1442	0	3152629	58.91	91.815536	22.34	378027.64	2471150.59	52.4
CHATTOGRAM	CHATTOGRAM	7616352	0	968	3152629	0	0	1442	11-Dec-21	49	10	28.9	36	63819.77322	11.06381835	1442	1442	0	3152629	58.91	91.815536	22.34	378027.64	2471150.59	52.4
CHATTOGRAM	CHATTOGRAM	7616352	0	968	3152629	0	0	1442	18-Dec-21	50	10	26.2	66	63819.77322	11.06381835	1442	1442	0	3152629	58.91	91.815536	22.34	378027.64	2471150.59	52.4
CHATTOGRAM	CHATTOGRAM	7616352	0	968	3152629	0	0	1442	25-Dec-21	51	10	26.8	78	63819.77322	11.06381835	1442	1442	0	3152629	58.91	91.815536	22.34	378027.64	2471150.59	52.4
CHATTOGRAM	CHATTOGRAM	7616352	0	968	3152629	0	0	1442	01-Jan-22	52	10	26.5	271	63819.77322	11.06381835	1442	1442	0	4881005	58.91	91.815536	22.34	378027.64	2471150.59	52.4
CHATTOGRAM	CHATTOGRAM	7616352	0	968	3152629	0	0	1442	08-Jan-22	53	10	27.9	1284	63819.77322	11.06381835	1442	1442	0	4881005	58.91	91.815536	22.34	378027.64	2471150.59	52.4
CHATTOGRAM	CHATTOGRAM	7616352	0	968	3152629	0	0	1442	15-Jan-22	54	10	25.7	5205	63819.77322	11.06381835	1442	1442	0	4881005	58.91	91.815536	22.34	378027.64	2471150.59	52.4
CHATTOGRAM	CHATTOGRAM	7616352	0	968	3152629	0	0	1442	22-Jan-22	55	10	24.3	7810	63819.77322	11.06381835	1442	1442	0	4881005	58.91	91.815536	22.34	378027.64	2471150.59	52.4
CHATTOGRAM	CHATTOGRAM	7616352	0	968	3152629	0	0	1442	29-Jan-22	56	10	27	4908	63819.77322	11.06381835	1442	1442	0	4881005	58.91	91.815536	22.34	378027.64	2471150.59	52.4
CHATTOGRAM	CHATTOGRAM	7616352	0	968	3152629	0	0	1442	05-Feb-22	57	10	25.6	2708	63819.77322	11.06381835	1442	1442	0	4881005	58.91	91.815536	22.34	378027.64	2471150.59	52.4
CHATTOGRAM	CHATTOGRAM	7616352	0	968	3152629	0	0	1442	12-Feb-22	58	10	26.8	1085	63819.77322	11.06381835	1442	1442	0	4881005	58.91	91.815536	22.34	378027.64	2471150.59	52.4
CHATTOGRAM	CHATTOGRAM	7616352	0	968	3152629	0	0	1442	19-Feb-22	59	10	27.8	407	63819.77322	11.06381835	1442	1442	0	4881005	58.91	91.815536	22.34	378027.64	2471150.59	52.4
CHATTOGRAM	CHATTOGRAM	7616352	0	968	3152629	0	0	1442	26-Feb-22	60	10	32	208	63819.77322	11.06381835	1442	1442	0	4881005	58.91	91.815536	22.34	378027.64	2471150.59	52.4
CHATTOGRAM	CHATTOGRAM	7616352	0	968	3152629	0	0	1442	05-Mar-22	61	10	32.16	63	63819.77322	11.06381835	1442	1442	0	4881005	58.91	91.815536	22.34	378027.64	2471150.59	52.4
CHATTOGRAM	CHATTOGRAM	7616352	0	968	3152629	0	0	1442	12-Mar-22	62	10	32.91	23	63819.77322	11.06381835	1442	1442	0	4881005	58.91	91.815536	22.34	378027.64	2471150.59	52.4
CHATTOGRAM	CHATTOGRAM	7616352	0	968	3152629	0	0	1442	19-Mar-22	63	10	32.59	12	63819.77322	11.06381835	1442	1442	0	4881005	58.91	91.815536	22.34	378027.64	2471150.59	52.4
CHATTOGRAM	CHATTOGRAM	7616352	0	968	3152629	0	0	1442	26-Mar-22	64	10	32.08	12	63819.77322	11.06381835	1442	1442	0	4881005	58.91	91.815536	22.34	378027.64	2471150.59	52.4
CHATTOGRAM	CHATTOGRAM	7616352	0	968	3152629	0	0	1442	02-Apr-22	65	10	32.29	4	63819.77322	11.06381835	1442	1442	0	4881005	58.91	91.815536	22.34	378027.64	2471150.59	52.4
CHATTOGRAM	CHATTOGRAM	7616352	0	968	3152629	0	0	1442	09-Apr-22	66	10	36.29	2	63819.77322	11.06381835	1442	1442	0	4881005	58.91	91.815536	22.34	378027.64	2471150.59	52.4
CHATTOGRAM	CHATTOGRAM	7616352	0	968	3152629	0	0	1442	16-Apr-22	67	10	34	4	63819.77322	11.06381835	1442	1442	0	4881005	58.91	91.815536	22.34	378027.64	2471150.59	52.4
CHATTOGRAM	CHATTOGRAM	7616352	0	968	3152629	0	0	1442	23-Apr-22	68	10	35.14	0	63819.77322	11.06381835	1442	1442	0	4881005	58.91	91.815536	22.34	378027.64	2471150.59	52.4
CHATTOGRAM	CHATTOGRAM	7616352	0	968	3152629	0	0	1442	30-Apr-22	69	10	34.29	0	63819.77322	11.06381835	1442	1442	0	4881005	58.91	91.815536	22.34	378027.64	2471150.59	52.4
CHATTOGRAM	CHATTOGRAM	7616352	0	968	3152629	0	0	1442	07-May-22	70	10	38.29	4	63819.77322	11.06381835	1442	1442	0	4881005	58.91	91.815536	22.34	378027.64	2471150.59	52.4
CHATTOGRAM	CHATTOGRAM	7616352	0	968	3152629	0	0	1442	14-May-22	71	10	31.43	4	63819.77322	11.06381835	1442	1442	0	4881005	58.91	91.815536	22.34	378027.64	2471150.59	52.4
CHATTOGRAM	CHATTOGRAM	7616352	0	968	3152629	0	0	1442	21-May-22	72	10	32	3	63819.77322	11.06381835	1442	1442	0	4881005	58.91	91.815536	22.34	378027.64	2471150.59	52.4
CHATTOGRAM	CHATTOGRAM	7616352	0	968	3152629	0	0	1442	28-May-22	73	10	34.14	7	63819.77322	11.06381835	1442	1442	0	4881005	58.91	91.815536	22.34	378027.64	2471150.59	52.4
CHATTOGRAM	CHATTOGRAM	7616352	0	968	3152629	0	0	1442	04-Jun-22	74	10	33.14	0	63819.77322	11.06381835	1442	1442	0	4881005	58.91	91.815536	22.34	378027.64	2471150.59	52.4
CHATTOGRAM	CHATTOGRAM	7616352	0	968	3152629	0	0	1442	11-Jun-22	75	10	32.29	58	63819.77322	11.06381835	1442	1442	0	4881005	58.91	91.815536	22.34	378027.64	2471150.59	52.4
CHATTOGRAM	CHATTOGRAM	7616352	0	968	3152629	0	0	1442	18-Jun-22	76	10	33.57	172	63819.77322	11.06381835	1442	1442	0	4881005	58.91	91.815536	22.34	378027.64	2471150.59	52.4
CHATTOGRAM	CHATTOGRAM	7616352	0	968	3152629	0	0	1442	25-Jun-22	77	10	32.57	371	63819.77322	11.06381835	1442	1442	0	4881005	58.91	91.815536	22.34	378027.64	2471150.59	52.4
CHATTOGRAM	CHATTOGRAM	7616352	0	968	3152629	0	0	1442	02-Jul-22	78	10	33.86	349	63819.77322	11.06381835	1442	1442	0	4881005	58.91	91.815536	22.34	378027.64	2471150.59	52.4
CHATTOGRAM	CHATTOGRAM	7616352	0	968	3152629	0	0	1442	09-Jul-22	79	10	32.14	246	63819.77322	11.06381835	1442	1442	0	4881005	58.91	91.815536	22.34	378027.64	2471150.59	52.4
CHATTOGRAM	CHATTOGRAM	7616352	0	968	3152629	0	0	1442	16-Jul-22	80	10	35.57	353	63819.77322	11.06381835	1442	1442	0	4881005	58.91	91.815536	22.34	378027.64	2471150.59	52.4
CHATTOGRAM	CHATTOGRAM	7616352	0	968	3152629	0	0	1442	23-Jul-22	81	10	34.71	200	63819.77322	11.06381835	1442	1442	0	4881005	58.91	91.815536	22.34	378027.64	2471150.59	52.4
CHATTOGRAM	CHATTOGRAM	7616352	0	968	3152629	0	0	1442	30-Jul-22	82	10	31.86	91	63819.77322	11.06381835	1442	1442	0	4881005	58.91	91.815536	22.34	378027.64	2471150.59	52.4
CHATTOGRAM	CHATTOGRAM	7616352	0	968	3152629	0	0	1442	06-Aug-22	83	10	30.86	67	63819.77322	11.06381835	1442	1442	0	4881005	58.91	91.815536	22.34	378027.64	2471150.59	52.4
CHATTOGRAM	CHATTOGRAM	7616352	0	968	3152629	0	0	1442	13-Aug-22	84	10	32.43	33	63819.77322	11.06381835	1442	1442	0	4881005	58.91	91.815536	22.34	378027.64	2471150.59	52.4
CHATTOGRAM	CHATTOGRAM	7616352	0	968	3152629	0	0	1442	20-Aug-22	85	10	31.86	28	63819.77322	11.06381835	1442	1442	0	4881005	58.91	91.815536	22.34	378027.64	2471150.59	52.4
CHATTOGRAM	CHATTOGRAM	7616352	0	968	3152629	0	0	1442	27-Aug-22	86	10	32.29	26	63819.77322	11.06381835	1442	1442	0	4881005	58.91	91.815536	22.34	378027.64	2471150.59	52.4
CHATTOGRAM	CHATTOGRAM	7616352	0	968	3152629	0	0	1442	03-Sep-22	87	10	32.71	21	63819.77322	11.06381835	1442	1442	0	4881005	58.91	91.815536	22.34	378027.64	2471150.59	52.4
CHATTOGRAM	CHATTOGRAM	7616352	0	968	3152629	0	0	1442	10-Sep-22	88	10	32.71	26	63819.77322	11.06381835	1442	1442	0	4881005	58.91	91.815536	22.34	378027.64	2471150.59	52.4
CHATTOGRAM	CHATTOGRAM	7616352	0	968	3152629	0	0	1442	17-Sep-22	89	10	33	47	63819.77322	11.06381835	1442	1442	0	4881005	58.91	91.815536	22.34	378027.64	2471150.59	52.4
CHATTOGRAM	CHATTOGRAM	7616352	0	968	3152629	0	0	1442	24-Sep-22	90	10	33.57	114	63819.77322	11.06381835	1442	1442	0	4881005	58.91	91.815536	22.34	378027.64	2471150.59	52.4
CHATTOGRAM	CHATTOGRAM	7616352	0	968	3152629	0	0	1442	01-Oct-22	91	10	31.86	162	63819.77322	11.06381835	1442	1442	0	4881005	58.91	91.815536	22.34	378027.64	2471150.59	52.4
CHATTOGRAM	CHATTOGRAM	7616352	0	968	3152629	0	0	1442	08-Oct-22	92	10	32.29	174	63819.77322	11.06381835	1442	1442	0	4881005	58.91	91.815536	22.34	378027.64	2471150.59	52.4
CHATTOGRAM	CHATTOGRAM	7616352	0	968	3152629	0	0	1442	15-Oct-22	93	10	34	113	63819.77322	11.06381835	1442	1442	0	4881005	58.91	91.815536	22.34	378027.64	2471150.59	52.4
CHATTOGRAM	CHATTOGRAM	7616352	0	968	3152629	0	0	1442	22-Oct-22	94	10	32	44	63819.77322	11.06381835	1442	1442	0	4881005	58.91	91.815536	22.34	378027.64	2471150.59	52.4
CHATTOGRAM	CHATTOGRAM	7616352	0	968	3152629	0	0	1442	29-Oct-22	95	10	33.43	25	63819.77322	11.06381835	1442	1442	0	4881005	58.91	91.815536	22.34	378027.64	2471150.59	52.4
CHATTOGRAM	CHATTOGRAM	7616352	0	968	3152629	0	0	1442	05-Nov-22	96	10	34.29	18	63819.77322	11.06381835	1442	1442	0	4881005	58.91	91.815536	22.34	378027.64	2471150.59	52.4
CHATTOGRAM	CHATTOGRAM	7616352	0	968	3152629	0	0	1442	12-Nov-22	97	10	30.14	7	63819.77322	11.06381835	1442	1442	0	4881005	58.91	91.815536	22.34	378027.64	2471150.59	52.4
CHUADANGA	CHUADANGA	1129015	0	1442	306157	0	962	0	05-Jun-21	22	32	35.55	124	9221.566787	9.129300236	962	0	962	306157	45.91	88.855637	23.64	689277	2616042.72	17.8
CHUADANGA	CHUADANGA	1129015	0	1442	306157	0	962	0	12-Jun-21	23	32	31.6	272	9221.566787	9.129300236	962	0	962	306157	45.91	88.855637	23.64	689277	2616042.72	17.8
CHUADANGA	CHUADANGA	1129015	0	1442	306157	0	962	0	19-Jun-21	24	32	31.54	506	9221.566787	9.129300236	962	0	962	306157	45.91	88.855637	23.64	689277	2616042.72	17.8
CHUADANGA	CHUADANGA	1129015	0	1442	306157	0	962	0	26-Jun-21	25	32	33.48	602	9221.566787	9.129300236	962	0	962	306157	45.91	88.855637	23.64	689277	2616042.72	17.8
CHUADANGA	CHUADANGA	1129015	0	1442	306157	0	962	0	03-Jul-21	26	32	32.66	887	9221.566787	9.129300236	962	0	962	306157	45.91	88.855637	23.64	689277	2616042.72	17.8
CHUADANGA	CHUADANGA	1129015	0	1442	306157	0	962	0	10-Jul-21	27	32	33.61	766	9221.566787	9.129300236	962	0	962	306157	45.91	88.855637	23.64	689277	2616042.72	17.8
CHUADANGA	CHUADANGA	1129015	0	1442	306157	0	962	0	17-Jul-21	28	32	34.13	414	9221.566787	9.129300236	962	0	962	306157	45.91	88.855637	23.64	689277	2616042.72	17.8
CHUADANGA	CHUADANGA	1129015	0	1442	306157	0	962	0	24-Jul-21	29	32	34.28	415	9221.566787	9.129300236	962	0	962	306157	45.91	88.855637	23.64	689277	2616042.72	17.8
CHUADANGA	CHUADANGA	1129015	0	1442	306157	0	962	0	31-Jul-21	30	32	31.92	273	9221.566787	9.129300236	962	0	962	306157	45.91	88.855637	23.64	689277	2616042.72	17.8
CHUADANGA	CHUADANGA	1129015	0	1442	306157	0	962	0	07-Aug-21	31	32	34.03	194	9221.566787	9.129300236	962	0	962	306157	45.91	88.855637	23.64	689277	2616042.72	17.8
CHUADANGA	CHUADANGA	1129015	0	1442	306157	0	962	0	14-Aug-21	32	32	33.86	111	9221.566787	9.129300236	962	0	962	306157	45.91	88.855637	23.64	689277	2616042.72	17.8
CHUADANGA	CHUADANGA	1129015	0	1442	306157	0	962	0	21-Aug-21	33	32	32.8	59	9221.566787	9.129300236	962	0	962	306157	45.91	88.855637	23.64	689277	2616042.72	17.8
CHUADANGA	CHUADANGA	1129015	0	1442	306157	0	962	0	28-Aug-21	34	32	34.74	102	9221.566787	9.129300236	962	0	962	306157	45.91	88.855637	23.64	689277	2616042.72	17.8
CHUADANGA	CHUADANGA	1129015	0	1442	306157	0	962	0	04-Sep-21	35	32	34.31	80	9221.566787	9.129300236	962	0	962	306157	45.91	88.855637	23.64	689277	2616042.72	17.8
CHUADANGA	CHUADANGA	1129015	0	1442	306157	0	962	0	11-Sep-21	36	32	34.31	29	9221.566787	9.129300236	962	0	962	306157	45.91	88.855637	23.64	689277	2616042.72	17.8
CHUADANGA	CHUADANGA	1129015	0	1442	306157	0	962	0	18-Sep-21	37	32	32.8	27	9221.566787	9.129300236	962	0	962	306157	45.91	88.855637	23.64	689277	2616042.72	17.8
CHUADANGA	CHUADANGA	1129015	0	1442	306157	0	962	0	25-Sep-21	38	32	34.18	19	9221.566787	9.129300236	962	0	962	306157	45.91	88.855637	23.64	689277	2616042.72	17.8
CHUADANGA	CHUADANGA	1129015	0	1442	306157	0	962	0	02-Oct-21	39	32	34.46	8	9221.566787	9.129300236	962	0	962	306157	45.91	88.855637	23.64	689277	2616042.72	17.8
CHUADANGA	CHUADANGA	1129015	0	1442	306157	0	962	0	09-Oct-21	40	32	34.41	5	9221.566787	9.129300236	962	0	962	306157	45.91	88.855637	23.64	689277	2616042.72	17.8
CHUADANGA	CHUADANGA	1129015	0	1442	306157	0	962	0	16-Oct-21	41	32	32.27	1	9221.566787	9.129300236	962	0	962	306157	45.91	88.855637	23.64	689277	2616042.72	17.8
CHUADANGA	CHUADANGA	1129015	0	1442	306157	0	962	0	23-Oct-21	42	32	32.22	8	9221.566787	9.129300236	962	0	962	306157	45.91	88.855637	23.64	689277	2616042.72	17.8
CHUADANGA	CHUADANGA	1129015	0	1442	306157	0	962	0	30-Oct-21	43	32	31.84	0	9221.566787	9.129300236	962	0	962	306157	45.91	88.855637	23.64	689277	2616042.72	17.8
CHUADANGA	CHUADANGA	1129015	0	1442	306157	0	962	0	06-Nov-21	44	32	30.5	5	9221.566787	9.129300236	962	0	962	306157	45.91	88.855637	23.64	689277	2616042.72	17.8
CHUADANGA	CHUADANGA	1129015	0	1442	306157	0	962	0	13-Nov-21	45	32	26.2	5	9221.566787	9.129300236	962	0	962	306157	45.91	88.855637	23.64	689277	2616042.72	17.8
CHUADANGA	CHUADANGA	1129015	0	1442	306157	0	962	0	20-Nov-21	46	32	29.4	5	9221.566787	9.129300236	962	0	962	306157	45.91	88.855637	23.64	689277	2616042.72	17.8
CHUADANGA	CHUADANGA	1129015	0	1442	306157	0	962	0	27-Nov-21	47	32	27.7	3	9221.566787	9.129300236	962	0	962	306157	45.91	88.855637	23.64	689277	2616042.72	17.8
CHUADANGA	CHUADANGA	1129015	0	1442	306157	0	962	0	04-Dec-21	48	32	26.9	3	9221.566787	9.129300236	962	0	962	306157	45.91	88.855637	23.64	689277	2616042.72	17.8
CHUADANGA	CHUADANGA	1129015	0	1442	306157	0	962	0	11-Dec-21	49	32	26.6	5	9221.566787	9.129300236	962	0	962	306157	45.91	88.855637	23.64	689277	2616042.72	17.8
CHUADANGA	CHUADANGA	1129015	0	1442	306157	0	962	0	18-Dec-21	50	32	24.4	6	9221.566787	9.129300236	962	0	962	306157	45.91	88.855637	23.64	689277	2616042.72	17.8
CHUADANGA	CHUADANGA	1129015	0	1442	306157	0	962	0	25-Dec-21	51	32	24.8	4	9221.566787	9.129300236	962	0	962	306157	45.91	88.855637	23.64	689277	2616042.72	17.8
CHUADANGA	CHUADANGA	1129015	0	1442	306157	0	962	0	01-Jan-22	52	32	23.1	12	9221.566787	9.129300236	962	0	962	300766	45.91	88.855637	23.64	689277	2616042.72	17.8
CHUADANGA	CHUADANGA	1129015	0	1442	306157	0	962	0	08-Jan-22	53	32	24.4	17	9221.566787	9.129300236	962	0	962	300766	45.91	88.855637	23.64	689277	2616042.72	17.8
CHUADANGA	CHUADANGA	1129015	0	1442	306157	0	962	0	15-Jan-22	54	32	22.6	44	9221.566787	9.129300236	962	0	962	300766	45.91	88.855637	23.64	689277	2616042.72	17.8
CHUADANGA	CHUADANGA	1129015	0	1442	306157	0	962	0	22-Jan-22	55	32	22.7	215	9221.566787	9.129300236	962	0	962	300766	45.91	88.855637	23.64	689277	2616042.72	17.8
CHUADANGA	CHUADANGA	1129015	0	1442	306157	0	962	0	29-Jan-22	56	32	24	282	9221.566787	9.129300236	962	0	962	300766	45.91	88.855637	23.64	689277	2616042.72	17.8
CHUADANGA	CHUADANGA	1129015	0	1442	306157	0	962	0	05-Feb-22	57	32	23.5	177	9221.566787	9.129300236	962	0	962	300766	45.91	88.855637	23.64	689277	2616042.72	17.8
CHUADANGA	CHUADANGA	1129015	0	1442	306157	0	962	0	12-Feb-22	58	32	25	108	9221.566787	9.129300236	962	0	962	300766	45.91	88.855637	23.64	689277	2616042.72	17.8
CHUADANGA	CHUADANGA	1129015	0	1442	306157	0	962	0	19-Feb-22	59	32	27.1	46	9221.566787	9.129300236	962	0	962	300766	45.91	88.855637	23.64	689277	2616042.72	17.8
CHUADANGA	CHUADANGA	1129015	0	1442	306157	0	962	0	26-Feb-22	60	32	29	19	9221.566787	9.129300236	962	0	962	300766	45.91	88.855637	23.64	689277	2616042.72	17.8
CHUADANGA	CHUADANGA	1129015	0	1442	306157	0	962	0	05-Mar-22	61	32	30.74	2	9221.566787	9.129300236	962	0	962	300766	45.91	88.855637	23.64	689277	2616042.72	17.8
CHUADANGA	CHUADANGA	1129015	0	1442	306157	0	962	0	12-Mar-22	62	32	33.16	0	9221.566787	9.129300236	962	0	962	300766	45.91	88.855637	23.64	689277	2616042.72	17.8
CHUADANGA	CHUADANGA	1129015	0	1442	306157	0	962	0	19-Mar-22	63	32	35.63	0	9221.566787	9.129300236	962	0	962	300766	45.91	88.855637	23.64	689277	2616042.72	17.8
CHUADANGA	CHUADANGA	1129015	0	1442	306157	0	962	0	26-Mar-22	64	32	35.24	0	9221.566787	9.129300236	962	0	962	300766	45.91	88.855637	23.64	689277	2616042.72	17.8
CHUADANGA	CHUADANGA	1129015	0	1442	306157	0	962	0	02-Apr-22	65	32	38.71	0	9221.566787	9.129300236	962	0	962	300766	45.91	88.855637	23.64	689277	2616042.72	17.8
CHUADANGA	CHUADANGA	1129015	0	1442	306157	0	962	0	09-Apr-22	66	32	34.71	0	9221.566787	9.129300236	962	0	962	300766	45.91	88.855637	23.64	689277	2616042.72	17.8
CHUADANGA	CHUADANGA	1129015	0	1442	306157	0	962	0	16-Apr-22	67	32	33.43	0	9221.566787	9.129300236	962	0	962	300766	45.91	88.855637	23.64	689277	2616042.72	17.8
CHUADANGA	CHUADANGA	1129015	0	1442	306157	0	962	0	23-Apr-22	68	32	35	0	9221.566787	9.129300236	962	0	962	300766	45.91	88.855637	23.64	689277	2616042.72	17.8
CHUADANGA	CHUADANGA	1129015	0	1442	306157	0	962	0	30-Apr-22	69	32	32.43	0	9221.566787	9.129300236	962	0	962	300766	45.91	88.855637	23.64	689277	2616042.72	17.8
CHUADANGA	CHUADANGA	1129015	0	1442	306157	0	962	0	07-May-22	70	32	32	0	9221.566787	9.129300236	962	0	962	300766	45.91	88.855637	23.64	689277	2616042.72	17.8
CHUADANGA	CHUADANGA	1129015	0	1442	306157	0	962	0	14-May-22	71	32	33.86	0	9221.566787	9.129300236	962	0	962	300766	45.91	88.855637	23.64	689277	2616042.72	17.8
CHUADANGA	CHUADANGA	1129015	0	1442	306157	0	962	0	21-May-22	72	32	33.84	0	9221.566787	9.129300236	962	0	962	300766	45.91	88.855637	23.64	689277	2616042.72	17.8
CHUADANGA	CHUADANGA	1129015	0	1442	306157	0	962	0	28-May-22	73	32	32.57	0	9221.566787	9.129300236	962	0	962	300766	45.91	88.855637	23.64	689277	2616042.72	17.8
CHUADANGA	CHUADANGA	1129015	0	1442	306157	0	962	0	04-Jun-22	74	32	33.57	0	9221.566787	9.129300236	962	0	962	300766	45.91	88.855637	23.64	689277	2616042.72	17.8
CHUADANGA	CHUADANGA	1129015	0	1442	306157	0	962	0	11-Jun-22	75	32	32.14	0	9221.566787	9.129300236	962	0	962	300766	45.91	88.855637	23.64	689277	2616042.72	17.8
CHUADANGA	CHUADANGA	1129015	0	1442	306157	0	962	0	18-Jun-22	76	32	32.43	0	9221.566787	9.129300236	962	0	962	300766	45.91	88.855637	23.64	689277	2616042.72	17.8
CHUADANGA	CHUADANGA	1129015	0	1442	306157	0	962	0	25-Jun-22	77	32	32.57	12	9221.566787	9.129300236	962	0	962	300766	45.91	88.855637	23.64	689277	2616042.72	17.8
CHUADANGA	CHUADANGA	1129015	0	1442	306157	0	962	0	02-Jul-22	78	32	33.71	11	9221.566787	9.129300236	962	0	962	300766	45.91	88.855637	23.64	689277	2616042.72	17.8
CHUADANGA	CHUADANGA	1129015	0	1442	306157	0	962	0	09-Jul-22	79	32	34.43	18	9221.566787	9.129300236	962	0	962	300766	45.91	88.855637	23.64	689277	2616042.72	17.8
CHUADANGA	CHUADANGA	1129015	0	1442	306157	0	962	0	16-Jul-22	80	32	33.43	5	9221.566787	9.129300236	962	0	962	300766	45.91	88.855637	23.64	689277	2616042.72	17.8
CHUADANGA	CHUADANGA	1129015	0	1442	306157	0	962	0	23-Jul-22	81	32	32.43	6	9221.566787	9.129300236	962	0	962	300766	45.91	88.855637	23.64	689277	2616042.72	17.8
CHUADANGA	CHUADANGA	1129015	0	1442	306157	0	962	0	30-Jul-22	82	32	32.86	1	9221.566787	9.129300236	962	0	962	300766	45.91	88.855637	23.64	689277	2616042.72	17.8
CHUADANGA	CHUADANGA	1129015	0	1442	306157	0	962	0	06-Aug-22	83	32	33.43	0	9221.566787	9.129300236	962	0	962	300766	45.91	88.855637	23.64	689277	2616042.72	17.8
CHUADANGA	CHUADANGA	1129015	0	1442	306157	0	962	0	13-Aug-22	84	32	33	1	9221.566787	9.129300236	962	0	962	300766	45.91	88.855637	23.64	689277	2616042.72	17.8
CHUADANGA	CHUADANGA	1129015	0	1442	306157	0	962	0	20-Aug-22	85	32	33.71	0	9221.566787	9.129300236	962	0	962	300766	45.91	88.855637	23.64	689277	2616042.72	17.8
CHUADANGA	CHUADANGA	1129015	0	1442	306157	0	962	0	27-Aug-22	86	32	33.75	1	9221.566787	9.129300236	962	0	962	300766	45.91	88.855637	23.64	689277	2616042.72	17.8
CHUADANGA	CHUADANGA	1129015	0	1442	306157	0	962	0	03-Sep-22	87	32	35.71	0	9221.566787	9.129300236	962	0	962	300766	45.91	88.855637	23.64	689277	2616042.72	17.8
CHUADANGA	CHUADANGA	1129015	0	1442	306157	0	962	0	10-Sep-22	88	32	31.14	0	9221.566787	9.129300236	962	0	962	300766	45.91	88.855637	23.64	689277	2616042.72	17.8
CHUADANGA	CHUADANGA	1129015	0	1442	306157	0	962	0	17-Sep-22	89	32	32.71	0	9221.566787	9.129300236	962	0	962	300766	45.91	88.855637	23.64	689277	2616042.72	17.8
CHUADANGA	CHUADANGA	1129015	0	1442	306157	0	962	0	24-Sep-22	90	32	32.57	0	9221.566787	9.129300236	962	0	962	300766	45.91	88.855637	23.64	689277	2616042.72	17.8
CHUADANGA	CHUADANGA	1129015	0	1442	306157	0	962	0	01-Oct-22	91	32	32.57	0	9221.566787	9.129300236	962	0	962	300766	45.91	88.855637	23.64	689277	2616042.72	17.8
CHUADANGA	CHUADANGA	1129015	0	1442	306157	0	962	0	08-Oct-22	92	32	32.57	1	9221.566787	9.129300236	962	0	962	300766	45.91	88.855637	23.64	689277	2616042.72	17.8
CHUADANGA	CHUADANGA	1129015	0	1442	306157	0	962	0	26-Nov-22	99	32	30.43	0	9221.566787	9.129300236	962	0	962	300766	45.91	88.855637	23.64	689277	2616042.72	17.8
CHUADANGA	CHUADANGA	1129015	0	1442	306157	0	962	0	03-Dec-22	100	32	29.29	0	9221.566787	9.129300236	962	0	962	300766	45.91	88.855637	23.64	689277	2616042.72	17.8
CHUADANGA	CHUADANGA	1129015	0	1442	306157	0	962	0	10-Dec-22	101	32	31.29	0	9221.566787	9.129300236	962	0	962	300766	45.91	88.855637	23.64	689277	2616042.72	17.8
CHUADANGA	CHUADANGA	1129015	0	1442	306157	0	962	0	17-Dec-22	102	32	27	0	9221.566787	9.129300236	962	0	962	300766	45.91	88.855637	23.64	689277	2616042.72	17.8
CHUADANGA	CHUADANGA	1129015	0	1442	306157	0	962	0	24-Dec-22	103	32	29.71	0	9221.566787	9.129300236	962	0	962	300766	45.91	88.855637	23.64	689277	2616042.72	17.8
CHUADANGA	CHUADANGA	1129015	0	1442	306157	0	962	0	31-Dec-22	104	32	29	0	9221.566787	9.129300236	962	0	962	300766	45.91	88.855637	23.64	689277	2616042.72	17.8
COXS BAZAR	COXS BAZAR	2289990	0	919	499011	0	919	0	05-Jun-21	22	12	31.4	341	21147.84254	9.959293172	919	0	919	499011	39.29	92.006759	21.42	397064.5935	2369466.83	30.8
COXS BAZAR	COXS BAZAR	2289990	0	919	499011	0	919	0	12-Jun-21	23	12	29.47	359	21147.84254	9.959293172	919	0	919	499011	39.29	92.006759	21.42	397064.5935	2369466.83	30.8
COXS BAZAR	COXS BAZAR	2289990	0	919	499011	0	919	0	19-Jun-21	24	12	30.54	487	21147.84254	9.959293172	919	0	919	499011	39.29	92.006759	21.42	397064.5935	2369466.83	30.8
COXS BAZAR	COXS BAZAR	2289990	0	919	499011	0	919	0	26-Jun-21	25	12	31.45	605	21147.84254	9.959293172	919	0	919	499011	39.29	92.006759	21.42	397064.5935	2369466.83	30.8
COXS BAZAR	COXS BAZAR	2289990	0	919	499011	0	919	0	03-Jul-21	26	12	30.9	973	21147.84254	9.959293172	919	0	919	499011	39.29	92.006759	21.42	397064.5935	2369466.83	30.8
COXS BAZAR	COXS BAZAR	2289990	0	919	499011	0	919	0	10-Jul-21	27	12	32.11	1333	21147.84254	9.959293172	919	0	919	499011	39.29	92.006759	21.42	397064.5935	2369466.83	30.8
COXS BAZAR	COXS BAZAR	2289990	0	919	499011	0	919	0	17-Jul-21	28	12	31.76	1253	21147.84254	9.959293172	919	0	919	499011	39.29	92.006759	21.42	397064.5935	2369466.83	30.8
COXS BAZAR	COXS BAZAR	2289990	0	919	499011	0	919	0	24-Jul-21	29	12	29.19	1517	21147.84254	9.959293172	919	0	919	499011	39.29	92.006759	21.42	397064.5935	2369466.83	30.8
COXS BAZAR	COXS BAZAR	2289990	0	919	499011	0	919	0	31-Jul-21	30	12	29.81	1506	21147.84254	9.959293172	919	0	919	499011	39.29	92.006759	21.42	397064.5935	2369466.83	30.8
COXS BAZAR	COXS BAZAR	2289990	0	919	499011	0	919	0	07-Aug-21	31	12	29	1172	21147.84254	9.959293172	919	0	919	499011	39.29	92.006759	21.42	397064.5935	2369466.83	30.8
COXS BAZAR	COXS BAZAR	2289990	0	919	499011	0	919	0	14-Aug-21	32	12	32.1	713	21147.84254	9.959293172	919	0	919	499011	39.29	92.006759	21.42	397064.5935	2369466.83	30.8
COXS BAZAR	COXS BAZAR	2289990	0	919	499011	0	919	0	21-Aug-21	33	12	31.1	592	21147.84254	9.959293172	919	0	919	499011	39.29	92.006759	21.42	397064.5935	2369466.83	30.8
COXS BAZAR	COXS BAZAR	2289990	0	919	499011	0	919	0	28-Aug-21	34	12	31.7	458	21147.84254	9.959293172	919	0	919	499011	39.29	92.006759	21.42	397064.5935	2369466.83	30.8
COXS BAZAR	COXS BAZAR	2289990	0	919	499011	0	919	0	04-Sep-21	35	12	32.6	346	21147.84254	9.959293172	919	0	919	499011	39.29	92.006759	21.42	397064.5935	2369466.83	30.8
COXS BAZAR	COXS BAZAR	2289990	0	919	499011	0	919	0	11-Sep-21	36	12	32.8	285	21147.84254	9.959293172	919	0	919	499011	39.29	92.006759	21.42	397064.5935	2369466.83	30.8
COXS BAZAR	COXS BAZAR	2289990	0	919	499011	0	919	0	18-Sep-21	37	12	31.5	243	21147.84254	9.959293172	919	0	919	499011	39.29	92.006759	21.42	397064.5935	2369466.83	30.8
COXS BAZAR	COXS BAZAR	2289990	0	919	499011	0	919	0	25-Sep-21	38	12	32.3	226	21147.84254	9.959293172	919	0	919	499011	39.29	92.006759	21.42	397064.5935	2369466.83	30.8
COXS BAZAR	COXS BAZAR	2289990	0	919	499011	0	919	0	02-Oct-21	39	12	32.6	137	21147.84254	9.959293172	919	0	919	499011	39.29	92.006759	21.42	397064.5935	2369466.83	30.8
COXS BAZAR	COXS BAZAR	2289990	0	919	499011	0	919	0	09-Oct-21	40	12	34	119	21147.84254	9.959293172	919	0	919	499011	39.29	92.006759	21.42	397064.5935	2369466.83	30.8
COXS BAZAR	COXS BAZAR	2289990	0	919	499011	0	919	0	16-Oct-21	41	12	33	89	21147.84254	9.959293172	919	0	919	499011	39.29	92.006759	21.42	397064.5935	2369466.83	30.8
COXS BAZAR	COXS BAZAR	2289990	0	919	499011	0	919	0	23-Oct-21	42	12	32	49	21147.84254	9.959293172	919	0	919	499011	39.29	92.006759	21.42	397064.5935	2369466.83	30.8
COXS BAZAR	COXS BAZAR	2289990	0	919	499011	0	919	0	30-Oct-21	43	12	33	50	21147.84254	9.959293172	919	0	919	499011	39.29	92.006759	21.42	397064.5935	2369466.83	30.8
COXS BAZAR	COXS BAZAR	2289990	0	919	499011	0	919	0	06-Nov-21	44	12	32.7	41	21147.84254	9.959293172	919	0	919	499011	39.29	92.006759	21.42	397064.5935	2369466.83	30.8
COXS BAZAR	COXS BAZAR	2289990	0	919	499011	0	919	0	13-Nov-21	45	12	32.9	25	21147.84254	9.959293172	919	0	919	499011	39.29	92.006759	21.42	397064.5935	2369466.83	30.8
COXS BAZAR	COXS BAZAR	2289990	0	919	499011	0	919	0	20-Nov-21	46	12	32.3	28	21147.84254	9.959293172	919	0	919	499011	39.29	92.006759	21.42	397064.5935	2369466.83	30.8
COXS BAZAR	COXS BAZAR	2289990	0	919	499011	0	919	0	27-Nov-21	47	12	31.1	26	21147.84254	9.959293172	919	0	919	499011	39.29	92.006759	21.42	397064.5935	2369466.83	30.8
COXS BAZAR	COXS BAZAR	2289990	0	919	499011	0	919	0	04-Dec-21	48	12	30.5	35	21147.84254	9.959293172	919	0	919	499011	39.29	92.006759	21.42	397064.5935	2369466.83	30.8
COXS BAZAR	COXS BAZAR	2289990	0	919	499011	0	919	0	11-Dec-21	49	12	29.5	23	21147.84254	9.959293172	919	0	919	499011	39.29	92.006759	21.42	397064.5935	2369466.83	30.8
COXS BAZAR	COXS BAZAR	2289990	0	919	499011	0	919	0	18-Dec-21	50	12	27.2	6	21147.84254	9.959293172	919	0	919	499011	39.29	92.006759	21.42	397064.5935	2369466.83	30.8
COXS BAZAR	COXS BAZAR	2289990	0	919	499011	0	919	0	25-Dec-21	51	12	27.4	2	21147.84254	9.959293172	919	0	919	499011	39.29	92.006759	21.42	397064.5935	2369466.83	30.8
COXS BAZAR	COXS BAZAR	2289990	0	919	499011	0	919	0	01-Jan-22	52	12	27.8	22	21147.84254	9.959293172	919	0	919	1229733	39.29	92.006759	21.42	397064.5935	2369466.83	30.8
COXS BAZAR	COXS BAZAR	2289990	0	919	499011	0	919	0	08-Jan-22	53	12	28.9	213	21147.84254	9.959293172	919	0	919	1229733	39.29	92.006759	21.42	397064.5935	2369466.83	30.8
COXS BAZAR	COXS BAZAR	2289990	0	919	499011	0	919	0	15-Jan-22	54	12	27.5	568	21147.84254	9.959293172	919	0	919	1229733	39.29	92.006759	21.42	397064.5935	2369466.83	30.8
COXS BAZAR	COXS BAZAR	2289990	0	919	499011	0	919	0	22-Jan-22	55	12	25.3	1650	21147.84254	9.959293172	919	0	919	1229733	39.29	92.006759	21.42	397064.5935	2369466.83	30.8
COXS BAZAR	COXS BAZAR	2289990	0	919	499011	0	919	0	29-Jan-22	56	12	27.4	2365	21147.84254	9.959293172	919	0	919	1229733	39.29	92.006759	21.42	397064.5935	2369466.83	30.8
COXS BAZAR	COXS BAZAR	2289990	0	919	499011	0	919	0	05-Feb-22	57	12	26.6	2218	21147.84254	9.959293172	919	0	919	1229733	39.29	92.006759	21.42	397064.5935	2369466.83	30.8
COXS BAZAR	COXS BAZAR	2289990	0	919	499011	0	919	0	12-Feb-22	58	12	27.9	1147	21147.84254	9.959293172	919	0	919	1229733	39.29	92.006759	21.42	397064.5935	2369466.83	30.8
COXS BAZAR	COXS BAZAR	2289990	0	919	499011	0	919	0	19-Feb-22	59	12	28.3	521	21147.84254	9.959293172	919	0	919	1229733	39.29	92.006759	21.42	397064.5935	2369466.83	30.8
COXS BAZAR	COXS BAZAR	2289990	0	919	499011	0	919	0	26-Feb-22	60	12	32	273	21147.84254	9.959293172	919	0	919	1229733	39.29	92.006759	21.42	397064.5935	2369466.83	30.8
COXS BAZAR	COXS BAZAR	2289990	0	919	499011	0	919	0	05-Mar-22	61	12	32.43	147	21147.84254	9.959293172	919	0	919	1229733	39.29	92.006759	21.42	397064.5935	2369466.83	30.8
COXS BAZAR	COXS BAZAR	2289990	0	919	499011	0	919	0	12-Mar-22	62	12	33.29	78	21147.84254	9.959293172	919	0	919	1229733	39.29	92.006759	21.42	397064.5935	2369466.83	30.8
COXS BAZAR	COXS BAZAR	2289990	0	919	499011	0	919	0	19-Mar-22	63	12	33.56	39	21147.84254	9.959293172	919	0	919	1229733	39.29	92.006759	21.42	397064.5935	2369466.83	30.8
COXS BAZAR	COXS BAZAR	2289990	0	919	499011	0	919	0	26-Mar-22	64	12	31.65	19	21147.84254	9.959293172	919	0	919	1229733	39.29	92.006759	21.42	397064.5935	2369466.83	30.8
COXS BAZAR	COXS BAZAR	2289990	0	919	499011	0	919	0	02-Apr-22	65	12	32.29	5	21147.84254	9.959293172	919	0	919	1229733	39.29	92.006759	21.42	397064.5935	2369466.83	30.8
COXS BAZAR	COXS BAZAR	2289990	0	919	499011	0	919	0	09-Apr-22	66	12	36.29	7	21147.84254	9.959293172	919	0	919	1229733	39.29	92.006759	21.42	397064.5935	2369466.83	30.8
COXS BAZAR	COXS BAZAR	2289990	0	919	499011	0	919	0	16-Apr-22	67	12	34	6	21147.84254	9.959293172	919	0	919	1229733	39.29	92.006759	21.42	397064.5935	2369466.83	30.8
COXS BAZAR	COXS BAZAR	2289990	0	919	499011	0	919	0	23-Apr-22	68	12	35.14	1	21147.84254	9.959293172	919	0	919	1229733	39.29	92.006759	21.42	397064.5935	2369466.83	30.8
COXS BAZAR	COXS BAZAR	2289990	0	919	499011	0	919	0	30-Apr-22	69	12	34.29	4	21147.84254	9.959293172	919	0	919	1229733	39.29	92.006759	21.42	397064.5935	2369466.83	30.8
COXS BAZAR	COXS BAZAR	2289990	0	919	499011	0	919	0	07-May-22	70	12	38.29	3	21147.84254	9.959293172	919	0	919	1229733	39.29	92.006759	21.42	397064.5935	2369466.83	30.8
COXS BAZAR	COXS BAZAR	2289990	0	919	499011	0	919	0	14-May-22	71	12	31.43	2	21147.84254	9.959293172	919	0	919	1229733	39.29	92.006759	21.42	397064.5935	2369466.83	30.8
COXS BAZAR	COXS BAZAR	2289990	0	919	499011	0	919	0	21-May-22	72	12	32	9	21147.84254	9.959293172	919	0	919	1229733	39.29	92.006759	21.42	397064.5935	2369466.83	30.8
COXS BAZAR	COXS BAZAR	2289990	0	919	499011	0	919	0	28-May-22	73	12	34.14	7	21147.84254	9.959293172	919	0	919	1229733	39.29	92.006759	21.42	397064.5935	2369466.83	30.8
COXS BAZAR	COXS BAZAR	2289990	0	919	499011	0	919	0	04-Jun-22	74	12	33.14	8	21147.84254	9.959293172	919	0	919	1229733	39.29	92.006759	21.42	397064.5935	2369466.83	30.8
COXS BAZAR	COXS BAZAR	2289990	0	919	499011	0	919	0	11-Jun-22	75	12	32.29	23	21147.84254	9.959293172	919	0	919	1229733	39.29	92.006759	21.42	397064.5935	2369466.83	30.8
COXS BAZAR	COXS BAZAR	2289990	0	919	499011	0	919	0	18-Jun-22	76	12	33.57	93	21147.84254	9.959293172	919	0	919	1229733	39.29	92.006759	21.42	397064.5935	2369466.83	30.8
COXS BAZAR	COXS BAZAR	2289990	0	919	499011	0	919	0	25-Jun-22	77	12	32.57	151	21147.84254	9.959293172	919	0	919	1229733	39.29	92.006759	21.42	397064.5935	2369466.83	30.8
COXS BAZAR	COXS BAZAR	2289990	0	919	499011	0	919	0	02-Jul-22	78	12	33.86	262	21147.84254	9.959293172	919	0	919	1229733	39.29	92.006759	21.42	397064.5935	2369466.83	30.8
COXS BAZAR	COXS BAZAR	2289990	0	919	499011	0	919	0	09-Jul-22	79	12	32.14	127	21147.84254	9.959293172	919	0	919	1229733	39.29	92.006759	21.42	397064.5935	2369466.83	30.8
COXS BAZAR	COXS BAZAR	2289990	0	919	499011	0	919	0	16-Jul-22	80	12	35.57	267	21147.84254	9.959293172	919	0	919	1229733	39.29	92.006759	21.42	397064.5935	2369466.83	30.8
COXS BAZAR	COXS BAZAR	2289990	0	919	499011	0	919	0	23-Jul-22	81	12	34.71	255	21147.84254	9.959293172	919	0	919	1229733	39.29	92.006759	21.42	397064.5935	2369466.83	30.8
COXS BAZAR	COXS BAZAR	2289990	0	919	499011	0	919	0	30-Jul-22	82	12	31.86	190	21147.84254	9.959293172	919	0	919	1229733	39.29	92.006759	21.42	397064.5935	2369466.83	30.8
COXS BAZAR	COXS BAZAR	2289990	0	919	499011	0	919	0	06-Aug-22	83	12	30.86	146	21147.84254	9.959293172	919	0	919	1229733	39.29	92.006759	21.42	397064.5935	2369466.83	30.8
COXS BAZAR	COXS BAZAR	2289990	0	919	499011	0	919	0	13-Aug-22	84	12	32.43	56	21147.84254	9.959293172	919	0	919	1229733	39.29	92.006759	21.42	397064.5935	2369466.83	30.8
COXS BAZAR	COXS BAZAR	2289990	0	919	499011	0	919	0	20-Aug-22	85	12	31.86	7	21147.84254	9.959293172	919	0	919	1229733	39.29	92.006759	21.42	397064.5935	2369466.83	30.8
COXS BAZAR	COXS BAZAR	2289990	0	919	499011	0	919	0	27-Aug-22	86	12	32.29	7	21147.84254	9.959293172	919	0	919	1229733	39.29	92.006759	21.42	397064.5935	2369466.83	30.8
COXS BAZAR	COXS BAZAR	2289990	0	919	499011	0	919	0	03-Sep-22	87	12	32.71	28	21147.84254	9.959293172	919	0	919	1229733	39.29	92.006759	21.42	397064.5935	2369466.83	30.8
COXS BAZAR	COXS BAZAR	2289990	0	919	499011	0	919	0	10-Sep-22	88	12	32.71	33	21147.84254	9.959293172	919	0	919	1229733	39.29	92.006759	21.42	397064.5935	2369466.83	30.8
COXS BAZAR	COXS BAZAR	2289990	0	919	499011	0	919	0	17-Sep-22	89	12	33	43	21147.84254	9.959293172	919	0	919	1229733	39.29	92.006759	21.42	397064.5935	2369466.83	30.8
COXS BAZAR	COXS BAZAR	2289990	0	919	499011	0	919	0	24-Sep-22	90	12	33.57	27	21147.84254	9.959293172	919	0	919	1229733	39.29	92.006759	21.42	397064.5935	2369466.83	30.8
COXS BAZAR	COXS BAZAR	2289990	0	919	499011	0	919	0	01-Oct-22	91	12	31.86	25	21147.84254	9.959293172	919	0	919	1229733	39.29	92.006759	21.42	397064.5935	2369466.83	30.8
COXS BAZAR	COXS BAZAR	2289990	0	919	499011	0	919	0	08-Oct-22	92	12	32.29	39	21147.84254	9.959293172	919	0	919	1229733	39.29	92.006759	21.42	397064.5935	2369466.83	30.8
COXS BAZAR	COXS BAZAR	2289990	0	919	499011	0	919	0	15-Oct-22	93	12	34	110	21147.84254	9.959293172	919	0	919	1229733	39.29	92.006759	21.42	397064.5935	2369466.83	30.8
COXS BAZAR	COXS BAZAR	2289990	0	919	499011	0	919	0	22-Oct-22	94	12	32	87	21147.84254	9.959293172	919	0	919	1229733	39.29	92.006759	21.42	397064.5935	2369466.83	30.8
COXS BAZAR	COXS BAZAR	2289990	0	919	499011	0	919	0	29-Oct-22	95	12	33.43	45	21147.84254	9.959293172	919	0	919	1229733	39.29	92.006759	21.42	397064.5935	2369466.83	30.8
COXS BAZAR	COXS BAZAR	2289990	0	919	499011	0	919	0	05-Nov-22	96	12	34.29	18	21147.84254	9.959293172	919	0	919	1229733	39.29	92.006759	21.42	397064.5935	2369466.83	30.8
COXS BAZAR	COXS BAZAR	2289990	0	919	499011	0	919	0	31-Dec-22	104	12	31	1	21147.84254	9.959293172	919	0	919	1229733	39.29	92.006759	21.42	397064.5935	2369466.83	30.8
CUMILLA	CUMILLA	5387288	0	962	840326	0	0	1712	05-Jun-21	22	11	31.17	126	46562.16825	10.74854365	1712	1712	0	840326	76.51	91.199997	23.45	316129.29	2594485.79	61.8
CUMILLA	CUMILLA	5387288	0	962	840326	0	0	1712	12-Jun-21	23	11	32.66	222	46562.16825	10.74854365	1712	1712	0	840326	76.51	91.199997	23.45	316129.29	2594485.79	61.8
CUMILLA	CUMILLA	5387288	0	962	840326	0	0	1712	19-Jun-21	24	11	30.7	408	46562.16825	10.74854365	1712	1712	0	840326	76.51	91.199997	23.45	316129.29	2594485.79	61.8
CUMILLA	CUMILLA	5387288	0	962	840326	0	0	1712	26-Jun-21	25	11	32.5	869	46562.16825	10.74854365	1712	1712	0	840326	76.51	91.199997	23.45	316129.29	2594485.79	61.8
CUMILLA	CUMILLA	5387288	0	962	840326	0	0	1712	03-Jul-21	26	11	30.2	1891	46562.16825	10.74854365	1712	1712	0	840326	76.51	91.199997	23.45	316129.29	2594485.79	61.8
CUMILLA	CUMILLA	5387288	0	962	840326	0	0	1712	10-Jul-21	27	11	30.56	3112	46562.16825	10.74854365	1712	1712	0	840326	76.51	91.199997	23.45	316129.29	2594485.79	61.8
CUMILLA	CUMILLA	5387288	0	962	840326	0	0	1712	17-Jul-21	28	11	32.69	3162	46562.16825	10.74854365	1712	1712	0	840326	76.51	91.199997	23.45	316129.29	2594485.79	61.8
CUMILLA	CUMILLA	5387288	0	962	840326	0	0	1712	24-Jul-21	29	11	32.14	4571	46562.16825	10.74854365	1712	1712	0	840326	76.51	91.199997	23.45	316129.29	2594485.79	61.8
CUMILLA	CUMILLA	5387288	0	962	840326	0	0	1712	31-Jul-21	30	11	29.9	5459	46562.16825	10.74854365	1712	1712	0	840326	76.51	91.199997	23.45	316129.29	2594485.79	61.8
CUMILLA	CUMILLA	5387288	0	962	840326	0	0	1712	07-Aug-21	31	11	32.36	2776	46562.16825	10.74854365	1712	1712	0	840326	76.51	91.199997	23.45	316129.29	2594485.79	61.8
CUMILLA	CUMILLA	5387288	0	962	840326	0	0	1712	14-Aug-21	32	11	32.5	1370	46562.16825	10.74854365	1712	1712	0	840326	76.51	91.199997	23.45	316129.29	2594485.79	61.8
CUMILLA	CUMILLA	5387288	0	962	840326	0	0	1712	21-Aug-21	33	11	31.31	1017	46562.16825	10.74854365	1712	1712	0	840326	76.51	91.199997	23.45	316129.29	2594485.79	61.8
CUMILLA	CUMILLA	5387288	0	962	840326	0	0	1712	28-Aug-21	34	11	31.94	449	46562.16825	10.74854365	1712	1712	0	840326	76.51	91.199997	23.45	316129.29	2594485.79	61.8
CUMILLA	CUMILLA	5387288	0	962	840326	0	0	1712	04-Sep-21	35	11	33.77	241	46562.16825	10.74854365	1712	1712	0	840326	76.51	91.199997	23.45	316129.29	2594485.79	61.8
CUMILLA	CUMILLA	5387288	0	962	840326	0	0	1712	11-Sep-21	36	11	34.04	192	46562.16825	10.74854365	1712	1712	0	840326	76.51	91.199997	23.45	316129.29	2594485.79	61.8
CUMILLA	CUMILLA	5387288	0	962	840326	0	0	1712	18-Sep-21	37	11	32.41	130	46562.16825	10.74854365	1712	1712	0	840326	76.51	91.199997	23.45	316129.29	2594485.79	61.8
CUMILLA	CUMILLA	5387288	0	962	840326	0	0	1712	25-Sep-21	38	11	34.86	59	46562.16825	10.74854365	1712	1712	0	840326	76.51	91.199997	23.45	316129.29	2594485.79	61.8
CUMILLA	CUMILLA	5387288	0	962	840326	0	0	1712	02-Oct-21	39	11	32.8	47	46562.16825	10.74854365	1712	1712	0	840326	76.51	91.199997	23.45	316129.29	2594485.79	61.8
CUMILLA	CUMILLA	5387288	0	962	840326	0	0	1712	09-Oct-21	40	11	32.71	29	46562.16825	10.74854365	1712	1712	0	840326	76.51	91.199997	23.45	316129.29	2594485.79	61.8
CUMILLA	CUMILLA	5387288	0	962	840326	0	0	1712	16-Oct-21	41	11	32.73	15	46562.16825	10.74854365	1712	1712	0	840326	76.51	91.199997	23.45	316129.29	2594485.79	61.8
CUMILLA	CUMILLA	5387288	0	962	840326	0	0	1712	23-Oct-21	42	11	32.06	7	46562.16825	10.74854365	1712	1712	0	840326	76.51	91.199997	23.45	316129.29	2594485.79	61.8
CUMILLA	CUMILLA	5387288	0	962	840326	0	0	1712	30-Oct-21	43	11	32.14	6	46562.16825	10.74854365	1712	1712	0	840326	76.51	91.199997	23.45	316129.29	2594485.79	61.8
CUMILLA	CUMILLA	5387288	0	962	840326	0	0	1712	06-Nov-21	44	11	31.5	6	46562.16825	10.74854365	1712	1712	0	840326	76.51	91.199997	23.45	316129.29	2594485.79	61.8
CUMILLA	CUMILLA	5387288	0	962	840326	0	0	1712	13-Nov-21	45	11	28.3	11	46562.16825	10.74854365	1712	1712	0	840326	76.51	91.199997	23.45	316129.29	2594485.79	61.8
CUMILLA	CUMILLA	5387288	0	962	840326	0	0	1712	20-Nov-21	46	11	30.7	10	46562.16825	10.74854365	1712	1712	0	840326	76.51	91.199997	23.45	316129.29	2594485.79	61.8
CUMILLA	CUMILLA	5387288	0	962	840326	0	0	1712	27-Nov-21	47	11	29.6	5	46562.16825	10.74854365	1712	1712	0	840326	76.51	91.199997	23.45	316129.29	2594485.79	61.8
CUMILLA	CUMILLA	5387288	0	962	840326	0	0	1712	04-Dec-21	48	11	27.3	10	46562.16825	10.74854365	1712	1712	0	840326	76.51	91.199997	23.45	316129.29	2594485.79	61.8
CUMILLA	CUMILLA	5387288	0	962	840326	0	0	1712	11-Dec-21	49	11	27.4	10	46562.16825	10.74854365	1712	1712	0	840326	76.51	91.199997	23.45	316129.29	2594485.79	61.8
CUMILLA	CUMILLA	5387288	0	962	840326	0	0	1712	18-Dec-21	50	11	26.4	10	46562.16825	10.74854365	1712	1712	0	840326	76.51	91.199997	23.45	316129.29	2594485.79	61.8
CUMILLA	CUMILLA	5387288	0	962	840326	0	0	1712	25-Dec-21	51	11	26.5	18	46562.16825	10.74854365	1712	1712	0	840326	76.51	91.199997	23.45	316129.29	2594485.79	61.8
CUMILLA	CUMILLA	5387288	0	962	840326	0	0	1712	01-Jan-22	52	11	26	23	46562.16825	10.74854365	1712	1712	0	1268005	76.51	91.199997	23.45	316129.29	2594485.79	61.8
CUMILLA	CUMILLA	5387288	0	962	840326	0	0	1712	08-Jan-22	53	11	26.4	65	46562.16825	10.74854365	1712	1712	0	1268005	76.51	91.199997	23.45	316129.29	2594485.79	61.8
CUMILLA	CUMILLA	5387288	0	962	840326	0	0	1712	15-Jan-22	54	11	25.4	384	46562.16825	10.74854365	1712	1712	0	1268005	76.51	91.199997	23.45	316129.29	2594485.79	61.8
CUMILLA	CUMILLA	5387288	0	962	840326	0	0	1712	22-Jan-22	55	11	24	1190	46562.16825	10.74854365	1712	1712	0	1268005	76.51	91.199997	23.45	316129.29	2594485.79	61.8
CUMILLA	CUMILLA	5387288	0	962	840326	0	0	1712	29-Jan-22	56	11	26	1208	46562.16825	10.74854365	1712	1712	0	1268005	76.51	91.199997	23.45	316129.29	2594485.79	61.8
CUMILLA	CUMILLA	5387288	0	962	840326	0	0	1712	05-Feb-22	57	11	24	636	46562.16825	10.74854365	1712	1712	0	1268005	76.51	91.199997	23.45	316129.29	2594485.79	61.8
CUMILLA	CUMILLA	5387288	0	962	840326	0	0	1712	12-Feb-22	58	11	26.7	271	46562.16825	10.74854365	1712	1712	0	1268005	76.51	91.199997	23.45	316129.29	2594485.79	61.8
CUMILLA	CUMILLA	5387288	0	962	840326	0	0	1712	19-Feb-22	59	11	27.7	110	46562.16825	10.74854365	1712	1712	0	1268005	76.51	91.199997	23.45	316129.29	2594485.79	61.8
CUMILLA	CUMILLA	5387288	0	962	840326	0	0	1712	26-Feb-22	60	11	30	44	46562.16825	10.74854365	1712	1712	0	1268005	76.51	91.199997	23.45	316129.29	2594485.79	61.8
CUMILLA	CUMILLA	5387288	0	962	840326	0	0	1712	05-Mar-22	61	11	31.64	12	46562.16825	10.74854365	1712	1712	0	1268005	76.51	91.199997	23.45	316129.29	2594485.79	61.8
CUMILLA	CUMILLA	5387288	0	962	840326	0	0	1712	12-Mar-22	62	11	33.15	2	46562.16825	10.74854365	1712	1712	0	1268005	76.51	91.199997	23.45	316129.29	2594485.79	61.8
CUMILLA	CUMILLA	5387288	0	962	840326	0	0	1712	19-Mar-22	63	11	34.45	1	46562.16825	10.74854365	1712	1712	0	1268005	76.51	91.199997	23.45	316129.29	2594485.79	61.8
CUMILLA	CUMILLA	5387288	0	962	840326	0	0	1712	26-Mar-22	64	11	31.86	0	46562.16825	10.74854365	1712	1712	0	1268005	76.51	91.199997	23.45	316129.29	2594485.79	61.8
CUMILLA	CUMILLA	5387288	0	962	840326	0	0	1712	02-Apr-22	65	11	31.57	0	46562.16825	10.74854365	1712	1712	0	1268005	76.51	91.199997	23.45	316129.29	2594485.79	61.8
CUMILLA	CUMILLA	5387288	0	962	840326	0	0	1712	09-Apr-22	66	11	32.14	0	46562.16825	10.74854365	1712	1712	0	1268005	76.51	91.199997	23.45	316129.29	2594485.79	61.8
CUMILLA	CUMILLA	5387288	0	962	840326	0	0	1712	16-Apr-22	67	11	31.29	0	46562.16825	10.74854365	1712	1712	0	1268005	76.51	91.199997	23.45	316129.29	2594485.79	61.8
CUMILLA	CUMILLA	5387288	0	962	840326	0	0	1712	23-Apr-22	68	11	32.38	0	46562.16825	10.74854365	1712	1712	0	1268005	76.51	91.199997	23.45	316129.29	2594485.79	61.8
CUMILLA	CUMILLA	5387288	0	962	840326	0	0	1712	30-Apr-22	69	11	31.86	0	46562.16825	10.74854365	1712	1712	0	1268005	76.51	91.199997	23.45	316129.29	2594485.79	61.8
CUMILLA	CUMILLA	5387288	0	962	840326	0	0	1712	07-May-22	70	11	32	3	46562.16825	10.74854365	1712	1712	0	1268005	76.51	91.199997	23.45	316129.29	2594485.79	61.8
CUMILLA	CUMILLA	5387288	0	962	840326	0	0	1712	14-May-22	71	11	34	0	46562.16825	10.74854365	1712	1712	0	1268005	76.51	91.199997	23.45	316129.29	2594485.79	61.8
CUMILLA	CUMILLA	5387288	0	962	840326	0	0	1712	21-May-22	72	11	34	0	46562.16825	10.74854365	1712	1712	0	1268005	76.51	91.199997	23.45	316129.29	2594485.79	61.8
CUMILLA	CUMILLA	5387288	0	962	840326	0	0	1712	28-May-22	73	11	33.29	0	46562.16825	10.74854365	1712	1712	0	1268005	76.51	91.199997	23.45	316129.29	2594485.79	61.8
CUMILLA	CUMILLA	5387288	0	962	840326	0	0	1712	04-Jun-22	74	11	32.86	0	46562.16825	10.74854365	1712	1712	0	1268005	76.51	91.199997	23.45	316129.29	2594485.79	61.8
CUMILLA	CUMILLA	5387288	0	962	840326	0	0	1712	11-Jun-22	75	11	32.14	5	46562.16825	10.74854365	1712	1712	0	1268005	76.51	91.199997	23.45	316129.29	2594485.79	61.8
CUMILLA	CUMILLA	5387288	0	962	840326	0	0	1712	18-Jun-22	76	11	38	13	46562.16825	10.74854365	1712	1712	0	1268005	76.51	91.199997	23.45	316129.29	2594485.79	61.8
CUMILLA	CUMILLA	5387288	0	962	840326	0	0	1712	25-Jun-22	77	11	34.29	118	46562.16825	10.74854365	1712	1712	0	1268005	76.51	91.199997	23.45	316129.29	2594485.79	61.8
CUMILLA	CUMILLA	5387288	0	962	840326	0	0	1712	02-Jul-22	78	11	35.71	140	46562.16825	10.74854365	1712	1712	0	1268005	76.51	91.199997	23.45	316129.29	2594485.79	61.8
CUMILLA	CUMILLA	5387288	0	962	840326	0	0	1712	09-Jul-22	79	11	37.29	90	46562.16825	10.74854365	1712	1712	0	1268005	76.51	91.199997	23.45	316129.29	2594485.79	61.8
CUMILLA	CUMILLA	5387288	0	962	840326	0	0	1712	16-Jul-22	80	11	35	97	46562.16825	10.74854365	1712	1712	0	1268005	76.51	91.199997	23.45	316129.29	2594485.79	61.8
CUMILLA	CUMILLA	5387288	0	962	840326	0	0	1712	23-Jul-22	81	11	38.43	55	46562.16825	10.74854365	1712	1712	0	1268005	76.51	91.199997	23.45	316129.29	2594485.79	61.8
CUMILLA	CUMILLA	5387288	0	962	840326	0	0	1712	30-Jul-22	82	11	38	24	46562.16825	10.74854365	1712	1712	0	1268005	76.51	91.199997	23.45	316129.29	2594485.79	61.8
CUMILLA	CUMILLA	5387288	0	962	840326	0	0	1712	06-Aug-22	83	11	35.14	12	46562.16825	10.74854365	1712	1712	0	1268005	76.51	91.199997	23.45	316129.29	2594485.79	61.8
CUMILLA	CUMILLA	5387288	0	962	840326	0	0	1712	13-Aug-22	84	11	35.14	9	46562.16825	10.74854365	1712	1712	0	1268005	76.51	91.199997	23.45	316129.29	2594485.79	61.8
CUMILLA	CUMILLA	5387288	0	962	840326	0	0	1712	20-Aug-22	85	11	35.29	7	46562.16825	10.74854365	1712	1712	0	1268005	76.51	91.199997	23.45	316129.29	2594485.79	61.8
CUMILLA	CUMILLA	5387288	0	962	840326	0	0	1712	27-Aug-22	86	11	36	2	46562.16825	10.74854365	1712	1712	0	1268005	76.51	91.199997	23.45	316129.29	2594485.79	61.8
CUMILLA	CUMILLA	5387288	0	962	840326	0	0	1712	03-Sep-22	87	11	35.43	1	46562.16825	10.74854365	1712	1712	0	1268005	76.51	91.199997	23.45	316129.29	2594485.79	61.8
CUMILLA	CUMILLA	5387288	0	962	840326	0	0	1712	10-Sep-22	88	11	31.57	6	46562.16825	10.74854365	1712	1712	0	1268005	76.51	91.199997	23.45	316129.29	2594485.79	61.8
CUMILLA	CUMILLA	5387288	0	962	840326	0	0	1712	17-Sep-22	89	11	35	19	46562.16825	10.74854365	1712	1712	0	1268005	76.51	91.199997	23.45	316129.29	2594485.79	61.8
CUMILLA	CUMILLA	5387288	0	962	840326	0	0	1712	24-Sep-22	90	11	33.86	52	46562.16825	10.74854365	1712	1712	0	1268005	76.51	91.199997	23.45	316129.29	2594485.79	61.8
CUMILLA	CUMILLA	5387288	0	962	840326	0	0	1712	01-Oct-22	91	11	35.43	44	46562.16825	10.74854365	1712	1712	0	1268005	76.51	91.199997	23.45	316129.29	2594485.79	61.8
CUMILLA	CUMILLA	5387288	0	962	840326	0	0	1712	08-Oct-22	92	11	32.14	21	46562.16825	10.74854365	1712	1712	0	1268005	76.51	91.199997	23.45	316129.29	2594485.79	61.8
CUMILLA	CUMILLA	5387288	0	962	840326	0	0	1712	15-Oct-22	93	11	34.29	29	46562.16825	10.74854365	1712	1712	0	1268005	76.51	91.199997	23.45	316129.29	2594485.79	61.8
CUMILLA	CUMILLA	5387288	0	962	840326	0	0	1712	22-Oct-22	94	11	31.71	9	46562.16825	10.74854365	1712	1712	0	1268005	76.51	91.199997	23.45	316129.29	2594485.79	61.8
CUMILLA	CUMILLA	5387288	0	962	840326	0	0	1712	29-Oct-22	95	11	32.71	2	46562.16825	10.74854365	1712	1712	0	1268005	76.51	91.199997	23.45	316129.29	2594485.79	61.8
CUMILLA	CUMILLA	5387288	0	962	840326	0	0	1712	05-Nov-22	96	11	31.43	0	46562.16825	10.74854365	1712	1712	0	1268005	76.51	91.199997	23.45	316129.29	2594485.79	61.8
DHAKA	DHAKA	12043977	0	1712	9317043	0	0	8229	05-Jun-21	22	18	33.67	2434	97951.63859	11.49222915	8229	8229	0	9317043	70.54	90.407608	23.81	235880.32	2635721.48	60.5
DHAKA	DHAKA	12043977	0	1712	9317043	0	0	8229	12-Jun-21	23	18	32.51	4506	97951.63859	11.49222915	8229	8229	0	9317043	70.54	90.407608	23.81	235880.32	2635721.48	60.5
DHAKA	DHAKA	12043977	0	1712	9317043	0	0	8229	19-Jun-21	24	18	30.54	9901	97951.63859	11.49222915	8229	8229	0	9317043	70.54	90.407608	23.81	235880.32	2635721.48	60.5
DHAKA	DHAKA	12043977	0	1712	9317043	0	0	8229	26-Jun-21	25	18	32.87	16166	97951.63859	11.49222915	8229	8229	0	9317043	70.54	90.407608	23.81	235880.32	2635721.48	60.5
DHAKA	DHAKA	12043977	0	1712	9317043	0	0	8229	03-Jul-21	26	18	31.34	22211	97951.63859	11.49222915	8229	8229	0	9317043	70.54	90.407608	23.81	235880.32	2635721.48	60.5
DHAKA	DHAKA	12043977	0	1712	9317043	0	0	8229	10-Jul-21	27	18	32	25854	97951.63859	11.49222915	8229	8229	0	9317043	70.54	90.407608	23.81	235880.32	2635721.48	60.5
DHAKA	DHAKA	12043977	0	1712	9317043	0	0	8229	17-Jul-21	28	18	33.76	19300	97951.63859	11.49222915	8229	8229	0	9317043	70.54	90.407608	23.81	235880.32	2635721.48	60.5
DHAKA	DHAKA	12043977	0	1712	9317043	0	0	8229	24-Jul-21	29	18	33.22	31130	97951.63859	11.49222915	8229	8229	0	9317043	70.54	90.407608	23.81	235880.32	2635721.48	60.5
DHAKA	DHAKA	12043977	0	1712	9317043	0	0	8229	31-Jul-21	30	18	31.38	30628	97951.63859	11.49222915	8229	8229	0	9317043	70.54	90.407608	23.81	235880.32	2635721.48	60.5
DHAKA	DHAKA	12043977	0	1712	9317043	0	0	8229	07-Aug-21	31	18	33.73	23178	97951.63859	11.49222915	8229	8229	0	9317043	70.54	90.407608	23.81	235880.32	2635721.48	60.5
DHAKA	DHAKA	12043977	0	1712	9317043	0	0	8229	14-Aug-21	32	18	33.86	19364	97951.63859	11.49222915	8229	8229	0	9317043	70.54	90.407608	23.81	235880.32	2635721.48	60.5
DHAKA	DHAKA	12043977	0	1712	9317043	0	0	8229	21-Aug-21	33	18	32.5	12718	97951.63859	11.49222915	8229	8229	0	9317043	70.54	90.407608	23.81	235880.32	2635721.48	60.5
DHAKA	DHAKA	12043977	0	1712	9317043	0	0	8229	28-Aug-21	34	18	33.32	11572	97951.63859	11.49222915	8229	8229	0	9317043	70.54	90.407608	23.81	235880.32	2635721.48	60.5
DHAKA	DHAKA	12043977	0	1712	9317043	0	0	8229	04-Sep-21	35	18	34.16	8118	97951.63859	11.49222915	8229	8229	0	9317043	70.54	90.407608	23.81	235880.32	2635721.48	60.5
DHAKA	DHAKA	12043977	0	1712	9317043	0	0	8229	11-Sep-21	36	18	34.23	7106	97951.63859	11.49222915	8229	8229	0	9317043	70.54	90.407608	23.81	235880.32	2635721.48	60.5
DHAKA	DHAKA	12043977	0	1712	9317043	0	0	8229	18-Sep-21	37	18	32.71	4665	97951.63859	11.49222915	8229	8229	0	9317043	70.54	90.407608	23.81	235880.32	2635721.48	60.5
DHAKA	DHAKA	12043977	0	1712	9317043	0	0	8229	25-Sep-21	38	18	34.82	4420	97951.63859	11.49222915	8229	8229	0	9317043	70.54	90.407608	23.81	235880.32	2635721.48	60.5
DHAKA	DHAKA	12043977	0	1712	9317043	0	0	8229	02-Oct-21	39	18	33.6	2662	97951.63859	11.49222915	8229	8229	0	9317043	70.54	90.407608	23.81	235880.32	2635721.48	60.5
DHAKA	DHAKA	12043977	0	1712	9317043	0	0	8229	09-Oct-21	40	18	33.8	2072	97951.63859	11.49222915	8229	8229	0	9317043	70.54	90.407608	23.81	235880.32	2635721.48	60.5
DHAKA	DHAKA	12043977	0	1712	9317043	0	0	8229	16-Oct-21	41	18	33.19	1418	97951.63859	11.49222915	8229	8229	0	9317043	70.54	90.407608	23.81	235880.32	2635721.48	60.5
DHAKA	DHAKA	12043977	0	1712	9317043	0	0	8229	23-Oct-21	42	18	32.08	1297	97951.63859	11.49222915	8229	8229	0	9317043	70.54	90.407608	23.81	235880.32	2635721.48	60.5
DHAKA	DHAKA	12043977	0	1712	9317043	0	0	8229	30-Oct-21	43	18	33.06	980	97951.63859	11.49222915	8229	8229	0	9317043	70.54	90.407608	23.81	235880.32	2635721.48	60.5
DHAKA	DHAKA	12043977	0	1712	9317043	0	0	8229	06-Nov-21	44	18	31.2	949	97951.63859	11.49222915	8229	8229	0	9317043	70.54	90.407608	23.81	235880.32	2635721.48	60.5
DHAKA	DHAKA	12043977	0	1712	9317043	0	0	8229	13-Nov-21	45	18	27.6	1110	97951.63859	11.49222915	8229	8229	0	9317043	70.54	90.407608	23.81	235880.32	2635721.48	60.5
DHAKA	DHAKA	12043977	0	1712	9317043	0	0	8229	20-Nov-21	46	18	30.9	1191	97951.63859	11.49222915	8229	8229	0	9317043	70.54	90.407608	23.81	235880.32	2635721.48	60.5
DHAKA	DHAKA	12043977	0	1712	9317043	0	0	8229	27-Nov-21	47	18	29.68	1208	97951.63859	11.49222915	8229	8229	0	9317043	70.54	90.407608	23.81	235880.32	2635721.48	60.5
DHAKA	DHAKA	12043977	0	1712	9317043	0	0	8229	04-Dec-21	48	18	26.8	1280	97951.63859	11.49222915	8229	8229	0	9317043	70.54	90.407608	23.81	235880.32	2635721.48	60.5
DHAKA	DHAKA	12043977	0	1712	9317043	0	0	8229	11-Dec-21	49	18	27.5	1538	97951.63859	11.49222915	8229	8229	0	9317043	70.54	90.407608	23.81	235880.32	2635721.48	60.5
DHAKA	DHAKA	12043977	0	1712	9317043	0	0	8229	18-Dec-21	50	18	25.8	1561	97951.63859	11.49222915	8229	8229	0	9317043	70.54	90.407608	23.81	235880.32	2635721.48	60.5
DHAKA	DHAKA	12043977	0	1712	9317043	0	0	8229	25-Dec-21	51	18	26	2341	97951.63859	11.49222915	8229	8229	0	9317043	70.54	90.407608	23.81	235880.32	2635721.48	60.5
DHAKA	DHAKA	12043977	0	1712	9317043	0	0	8229	01-Jan-22	52	18	25.5	4584	97951.63859	11.49222915	8229	8229	0	11219708	70.54	90.407608	23.81	235880.32	2635721.48	60.5
DHAKA	DHAKA	12043977	0	1712	9317043	0	0	8229	08-Jan-22	53	18	26.4	14440	97951.63859	11.49222915	8229	8229	0	11219708	70.54	90.407608	23.81	235880.32	2635721.48	60.5
DHAKA	DHAKA	12043977	0	1712	9317043	0	0	8229	15-Jan-22	54	18	24.9	39077	97951.63859	11.49222915	8229	8229	0	11219708	70.54	90.407608	23.81	235880.32	2635721.48	60.5
DHAKA	DHAKA	12043977	0	1712	9317043	0	0	8229	22-Jan-22	55	18	24.1	57415	97951.63859	11.49222915	8229	8229	0	11219708	70.54	90.407608	23.81	235880.32	2635721.48	60.5
DHAKA	DHAKA	12043977	0	1712	9317043	0	0	8229	29-Jan-22	56	18	26	42848	97951.63859	11.49222915	8229	8229	0	11219708	70.54	90.407608	23.81	235880.32	2635721.48	60.5
DHAKA	DHAKA	12043977	0	1712	9317043	0	0	8229	05-Feb-22	57	18	23.8	32890	97951.63859	11.49222915	8229	8229	0	11219708	70.54	90.407608	23.81	235880.32	2635721.48	60.5
DHAKA	DHAKA	12043977	0	1712	9317043	0	0	8229	12-Feb-22	58	18	26.5	18718	97951.63859	11.49222915	8229	8229	0	11219708	70.54	90.407608	23.81	235880.32	2635721.48	60.5
DHAKA	DHAKA	12043977	0	1712	9317043	0	0	8229	19-Feb-22	59	18	28.2	7578	97951.63859	11.49222915	8229	8229	0	11219708	70.54	90.407608	23.81	235880.32	2635721.48	60.5
DHAKA	DHAKA	12043977	0	1712	9317043	0	0	8229	26-Feb-22	60	18	30	3315	97951.63859	11.49222915	8229	8229	0	11219708	70.54	90.407608	23.81	235880.32	2635721.48	60.5
DHAKA	DHAKA	12043977	0	1712	9317043	0	0	8229	05-Mar-22	61	18	31.83	1808	97951.63859	11.49222915	8229	8229	0	11219708	70.54	90.407608	23.81	235880.32	2635721.48	60.5
DHAKA	DHAKA	12043977	0	1712	9317043	0	0	8229	12-Mar-22	62	18	33.91	907	97951.63859	11.49222915	8229	8229	0	11219708	70.54	90.407608	23.81	235880.32	2635721.48	60.5
DHAKA	DHAKA	12043977	0	1712	9317043	0	0	8229	19-Mar-22	63	18	35.94	474	97951.63859	11.49222915	8229	8229	0	11219708	70.54	90.407608	23.81	235880.32	2635721.48	60.5
DHAKA	DHAKA	12043977	0	1712	9317043	0	0	8229	26-Mar-22	64	18	33.73	301	97951.63859	11.49222915	8229	8229	0	11219708	70.54	90.407608	23.81	235880.32	2635721.48	60.5
DHAKA	DHAKA	12043977	0	1712	9317043	0	0	8229	02-Apr-22	65	18	34.71	245	97951.63859	11.49222915	8229	8229	0	11219708	70.54	90.407608	23.81	235880.32	2635721.48	60.5
DHAKA	DHAKA	12043977	0	1712	9317043	0	0	8229	09-Apr-22	66	18	34.71	169	97951.63859	11.49222915	8229	8229	0	11219708	70.54	90.407608	23.81	235880.32	2635721.48	60.5
DHAKA	DHAKA	12043977	0	1712	9317043	0	0	8229	16-Apr-22	67	18	33.43	192	97951.63859	11.49222915	8229	8229	0	11219708	70.54	90.407608	23.81	235880.32	2635721.48	60.5
DHAKA	DHAKA	12043977	0	1712	9317043	0	0	8229	23-Apr-22	68	18	35.86	124	97951.63859	11.49222915	8229	8229	0	11219708	70.54	90.407608	23.81	235880.32	2635721.48	60.5
DHAKA	DHAKA	12043977	0	1712	9317043	0	0	8229	30-Apr-22	69	18	32.43	74	97951.63859	11.49222915	8229	8229	0	11219708	70.54	90.407608	23.81	235880.32	2635721.48	60.5
DHAKA	DHAKA	12043977	0	1712	9317043	0	0	8229	07-May-22	70	18	32	121	97951.63859	11.49222915	8229	8229	0	11219708	70.54	90.407608	23.81	235880.32	2635721.48	60.5
DHAKA	DHAKA	12043977	0	1712	9317043	0	0	8229	14-May-22	71	18	38.14	153	97951.63859	11.49222915	8229	8229	0	11219708	70.54	90.407608	23.81	235880.32	2635721.48	60.5
DHAKA	DHAKA	12043977	0	1712	9317043	0	0	8229	21-May-22	72	18	33.86	134	97951.63859	11.49222915	8229	8229	0	11219708	70.54	90.407608	23.81	235880.32	2635721.48	60.5
DHAKA	DHAKA	12043977	0	1712	9317043	0	0	8229	28-May-22	73	18	32.57	156	97951.63859	11.49222915	8229	8229	0	11219708	70.54	90.407608	23.81	235880.32	2635721.48	60.5
DHAKA	DHAKA	12043977	0	1712	9317043	0	0	8229	04-Jun-22	74	18	33.57	313	97951.63859	11.49222915	8229	8229	0	11219708	70.54	90.407608	23.81	235880.32	2635721.48	60.5
DHAKA	DHAKA	12043977	0	1712	9317043	0	0	8229	11-Jun-22	75	18	32.14	1361	97951.63859	11.49222915	8229	8229	0	11219708	70.54	90.407608	23.81	235880.32	2635721.48	60.5
DHAKA	DHAKA	12043977	0	1712	9317043	0	0	8229	18-Jun-22	76	18	32.43	6165	97951.63859	11.49222915	8229	8229	0	11219708	70.54	90.407608	23.81	235880.32	2635721.48	60.5
DHAKA	DHAKA	12043977	0	1712	9317043	0	0	8229	25-Jun-22	77	18	32.57	11212	97951.63859	11.49222915	8229	8229	0	11219708	70.54	90.407608	23.81	235880.32	2635721.48	60.5
DHAKA	DHAKA	12043977	0	1712	9317043	0	0	8229	02-Jul-22	78	18	33.71	7462	97951.63859	11.49222915	8229	8229	0	11219708	70.54	90.407608	23.81	235880.32	2635721.48	60.5
DHAKA	DHAKA	12043977	0	1712	9317043	0	0	8229	09-Jul-22	79	18	34.43	2815	97951.63859	11.49222915	8229	8229	0	11219708	70.54	90.407608	23.81	235880.32	2635721.48	60.5
DHAKA	DHAKA	12043977	0	1712	9317043	0	0	8229	16-Jul-22	80	18	33.43	3327	97951.63859	11.49222915	8229	8229	0	11219708	70.54	90.407608	23.81	235880.32	2635721.48	60.5
DHAKA	DHAKA	12043977	0	1712	9317043	0	0	8229	23-Jul-22	81	18	32.43	1615	97951.63859	11.49222915	8229	8229	0	11219708	70.54	90.407608	23.81	235880.32	2635721.48	60.5
DHAKA	DHAKA	12043977	0	1712	9317043	0	0	8229	30-Jul-22	82	18	32.86	1294	97951.63859	11.49222915	8229	8229	0	11219708	70.54	90.407608	23.81	235880.32	2635721.48	60.5
DHAKA	DHAKA	12043977	0	1712	9317043	0	0	8229	06-Aug-22	83	18	33.43	955	97951.63859	11.49222915	8229	8229	0	11219708	70.54	90.407608	23.81	235880.32	2635721.48	60.5
DHAKA	DHAKA	12043977	0	1712	9317043	0	0	8229	13-Aug-22	84	18	33	747	97951.63859	11.49222915	8229	8229	0	11219708	70.54	90.407608	23.81	235880.32	2635721.48	60.5
DHAKA	DHAKA	12043977	0	1712	9317043	0	0	8229	20-Aug-22	85	18	33.71	903	97951.63859	11.49222915	8229	8229	0	11219708	70.54	90.407608	23.81	235880.32	2635721.48	60.5
DHAKA	DHAKA	12043977	0	1712	9317043	0	0	8229	27-Aug-22	86	18	33.71	1129	97951.63859	11.49222915	8229	8229	0	11219708	70.54	90.407608	23.81	235880.32	2635721.48	60.5
DHAKA	DHAKA	12043977	0	1712	9317043	0	0	8229	03-Sep-22	87	18	35.71	1609	97951.63859	11.49222915	8229	8229	0	11219708	70.54	90.407608	23.81	235880.32	2635721.48	60.5
DHAKA	DHAKA	12043977	0	1712	9317043	0	0	8229	10-Sep-22	88	18	31.14	2059	97951.63859	11.49222915	8229	8229	0	11219708	70.54	90.407608	23.81	235880.32	2635721.48	60.5
DHAKA	DHAKA	12043977	0	1712	9317043	0	0	8229	17-Sep-22	89	18	32.71	3009	97951.63859	11.49222915	8229	8229	0	11219708	70.54	90.407608	23.81	235880.32	2635721.48	60.5
DHAKA	DHAKA	12043977	0	1712	9317043	0	0	8229	24-Sep-22	90	18	32.57	3384	97951.63859	11.49222915	8229	8229	0	11219708	70.54	90.407608	23.81	235880.32	2635721.48	60.5
DHAKA	DHAKA	12043977	0	1712	9317043	0	0	8229	01-Oct-22	91	18	32.57	2877	97951.63859	11.49222915	8229	8229	0	11219708	70.54	90.407608	23.81	235880.32	2635721.48	60.5
DHAKA	DHAKA	12043977	0	1712	9317043	0	0	8229	08-Oct-22	92	18	32.57	1862	97951.63859	11.49222915	8229	8229	0	11219708	70.54	90.407608	23.81	235880.32	2635721.48	60.5
DHAKA	DHAKA	12043977	0	1712	9317043	0	0	8229	15-Oct-22	93	18	33.43	1384	97951.63859	11.49222915	8229	8229	0	11219708	70.54	90.407608	23.81	235880.32	2635721.48	60.5
DHAKA	DHAKA	12043977	0	1712	9317043	0	0	8229	22-Oct-22	94	18	31.71	749	97951.63859	11.49222915	8229	8229	0	11219708	70.54	90.407608	23.81	235880.32	2635721.48	60.5
DHAKA	DHAKA	12043977	0	1712	9317043	0	0	8229	29-Oct-22	95	18	31.14	605	97951.63859	11.49222915	8229	8229	0	11219708	70.54	90.407608	23.81	235880.32	2635721.48	60.5
DHAKA	DHAKA	12043977	0	1712	9317043	0	0	8229	05-Nov-22	96	18	30.71	262	97951.63859	11.49222915	8229	8229	0	11219708	70.54	90.407608	23.81	235880.32	2635721.48	60.5
DINAJPUR	DINAJPUR	2990128	0	8229	453699	0	868	0	05-Jun-21	22	49	35.07	263	24349.47966	10.10026576	868	0	868	453699	52.42	88.636322	25.64	664273.94	2836452.82	27.4
DINAJPUR	DINAJPUR	2990128	0	8229	453699	0	868	0	12-Jun-21	23	49	32.69	623	24349.47966	10.10026576	868	0	868	453699	52.42	88.636322	25.64	664273.94	2836452.82	27.4
DINAJPUR	DINAJPUR	2990128	0	8229	453699	0	868	0	19-Jun-21	24	49	32.5	1084	24349.47966	10.10026576	868	0	868	453699	52.42	88.636322	25.64	664273.94	2836452.82	27.4
DINAJPUR	DINAJPUR	2990128	0	8229	453699	0	868	0	26-Jun-21	25	49	32.22	734	24349.47966	10.10026576	868	0	868	453699	52.42	88.636322	25.64	664273.94	2836452.82	27.4
DINAJPUR	DINAJPUR	2990128	0	8229	453699	0	868	0	03-Jul-21	26	49	32.06	1275	24349.47966	10.10026576	868	0	868	453699	52.42	88.636322	25.64	664273.94	2836452.82	27.4
DINAJPUR	DINAJPUR	2990128	0	8229	453699	0	868	0	10-Jul-21	27	49	32.77	851	24349.47966	10.10026576	868	0	868	453699	52.42	88.636322	25.64	664273.94	2836452.82	27.4
DINAJPUR	DINAJPUR	2990128	0	8229	453699	0	868	0	17-Jul-21	28	49	33.01	686	24349.47966	10.10026576	868	0	868	453699	52.42	88.636322	25.64	664273.94	2836452.82	27.4
DINAJPUR	DINAJPUR	2990128	0	8229	453699	0	868	0	24-Jul-21	29	49	34.52	925	24349.47966	10.10026576	868	0	868	453699	52.42	88.636322	25.64	664273.94	2836452.82	27.4
DINAJPUR	DINAJPUR	2990128	0	8229	453699	0	868	0	31-Jul-21	30	49	33.62	606	24349.47966	10.10026576	868	0	868	453699	52.42	88.636322	25.64	664273.94	2836452.82	27.4
DINAJPUR	DINAJPUR	2990128	0	8229	453699	0	868	0	07-Aug-21	31	49	34.01	459	24349.47966	10.10026576	868	0	868	453699	52.42	88.636322	25.64	664273.94	2836452.82	27.4
DINAJPUR	DINAJPUR	2990128	0	8229	453699	0	868	0	14-Aug-21	32	49	34.23	234	24349.47966	10.10026576	868	0	868	453699	52.42	88.636322	25.64	664273.94	2836452.82	27.4
DINAJPUR	DINAJPUR	2990128	0	8229	453699	0	868	0	21-Aug-21	33	49	33.23	190	24349.47966	10.10026576	868	0	868	453699	52.42	88.636322	25.64	664273.94	2836452.82	27.4
DINAJPUR	DINAJPUR	2990128	0	8229	453699	0	868	0	28-Aug-21	34	49	32.88	242	24349.47966	10.10026576	868	0	868	453699	52.42	88.636322	25.64	664273.94	2836452.82	27.4
DINAJPUR	DINAJPUR	2990128	0	8229	453699	0	868	0	04-Sep-21	35	49	33.56	95	24349.47966	10.10026576	868	0	868	453699	52.42	88.636322	25.64	664273.94	2836452.82	27.4
DINAJPUR	DINAJPUR	2990128	0	8229	453699	0	868	0	11-Sep-21	36	49	33.51	80	24349.47966	10.10026576	868	0	868	453699	52.42	88.636322	25.64	664273.94	2836452.82	27.4
DINAJPUR	DINAJPUR	2990128	0	8229	453699	0	868	0	18-Sep-21	37	49	33.23	105	24349.47966	10.10026576	868	0	868	453699	52.42	88.636322	25.64	664273.94	2836452.82	27.4
DINAJPUR	DINAJPUR	2990128	0	8229	453699	0	868	0	25-Sep-21	38	49	34.7	45	24349.47966	10.10026576	868	0	868	453699	52.42	88.636322	25.64	664273.94	2836452.82	27.4
DINAJPUR	DINAJPUR	2990128	0	8229	453699	0	868	0	02-Oct-21	39	49	30.8	53	24349.47966	10.10026576	868	0	868	453699	52.42	88.636322	25.64	664273.94	2836452.82	27.4
DINAJPUR	DINAJPUR	2990128	0	8229	453699	0	868	0	09-Oct-21	40	49	30.7	15	24349.47966	10.10026576	868	0	868	453699	52.42	88.636322	25.64	664273.94	2836452.82	27.4
DINAJPUR	DINAJPUR	2990128	0	8229	453699	0	868	0	16-Oct-21	41	49	31.74	13	24349.47966	10.10026576	868	0	868	453699	52.42	88.636322	25.64	664273.94	2836452.82	27.4
DINAJPUR	DINAJPUR	2990128	0	8229	453699	0	868	0	23-Oct-21	42	49	31.88	27	24349.47966	10.10026576	868	0	868	453699	52.42	88.636322	25.64	664273.94	2836452.82	27.4
DINAJPUR	DINAJPUR	2990128	0	8229	453699	0	868	0	30-Oct-21	43	49	31.62	23	24349.47966	10.10026576	868	0	868	453699	52.42	88.636322	25.64	664273.94	2836452.82	27.4
DINAJPUR	DINAJPUR	2990128	0	8229	453699	0	868	0	06-Nov-21	44	49	30.8	22	24349.47966	10.10026576	868	0	868	453699	52.42	88.636322	25.64	664273.94	2836452.82	27.4
DINAJPUR	DINAJPUR	2990128	0	8229	453699	0	868	0	13-Nov-21	45	49	30.4	24	24349.47966	10.10026576	868	0	868	453699	52.42	88.636322	25.64	664273.94	2836452.82	27.4
DINAJPUR	DINAJPUR	2990128	0	8229	453699	0	868	0	20-Nov-21	46	49	29.3	11	24349.47966	10.10026576	868	0	868	453699	52.42	88.636322	25.64	664273.94	2836452.82	27.4
DINAJPUR	DINAJPUR	2990128	0	8229	453699	0	868	0	27-Nov-21	47	49	29.22	16	24349.47966	10.10026576	868	0	868	453699	52.42	88.636322	25.64	664273.94	2836452.82	27.4
DINAJPUR	DINAJPUR	2990128	0	8229	453699	0	868	0	04-Dec-21	48	49	29.2	16	24349.47966	10.10026576	868	0	868	453699	52.42	88.636322	25.64	664273.94	2836452.82	27.4
DINAJPUR	DINAJPUR	2990128	0	8229	453699	0	868	0	11-Dec-21	49	49	27.3	13	24349.47966	10.10026576	868	0	868	453699	52.42	88.636322	25.64	664273.94	2836452.82	27.4
DINAJPUR	DINAJPUR	2990128	0	8229	453699	0	868	0	18-Dec-21	50	49	25.7	14	24349.47966	10.10026576	868	0	868	453699	52.42	88.636322	25.64	664273.94	2836452.82	27.4
DINAJPUR	DINAJPUR	2990128	0	8229	453699	0	868	0	25-Dec-21	51	49	24.8	14	24349.47966	10.10026576	868	0	868	453699	52.42	88.636322	25.64	664273.94	2836452.82	27.4
DINAJPUR	DINAJPUR	2990128	0	8229	453699	0	868	0	01-Jan-22	52	49	21.2	10	24349.47966	10.10026576	868	0	868	633198	52.42	88.636322	25.64	664273.94	2836452.82	27.4
DINAJPUR	DINAJPUR	2990128	0	8229	453699	0	868	0	08-Jan-22	53	49	24.3	41	24349.47966	10.10026576	868	0	868	633198	52.42	88.636322	25.64	664273.94	2836452.82	27.4
DINAJPUR	DINAJPUR	2990128	0	8229	453699	0	868	0	15-Jan-22	54	49	21.6	202	24349.47966	10.10026576	868	0	868	633198	52.42	88.636322	25.64	664273.94	2836452.82	27.4
DINAJPUR	DINAJPUR	2990128	0	8229	453699	0	868	0	22-Jan-22	55	49	21.8	537	24349.47966	10.10026576	868	0	868	633198	52.42	88.636322	25.64	664273.94	2836452.82	27.4
DINAJPUR	DINAJPUR	2990128	0	8229	453699	0	868	0	29-Jan-22	56	49	20.7	503	24349.47966	10.10026576	868	0	868	633198	52.42	88.636322	25.64	664273.94	2836452.82	27.4
DINAJPUR	DINAJPUR	2990128	0	8229	453699	0	868	0	05-Feb-22	57	49	22.5	337	24349.47966	10.10026576	868	0	868	633198	52.42	88.636322	25.64	664273.94	2836452.82	27.4
DINAJPUR	DINAJPUR	2990128	0	8229	453699	0	868	0	12-Feb-22	58	49	25.3	194	24349.47966	10.10026576	868	0	868	633198	52.42	88.636322	25.64	664273.94	2836452.82	27.4
DINAJPUR	DINAJPUR	2990128	0	8229	453699	0	868	0	19-Feb-22	59	49	26	69	24349.47966	10.10026576	868	0	868	633198	52.42	88.636322	25.64	664273.94	2836452.82	27.4
DINAJPUR	DINAJPUR	2990128	0	8229	453699	0	868	0	26-Feb-22	60	49	27	10	24349.47966	10.10026576	868	0	868	633198	52.42	88.636322	25.64	664273.94	2836452.82	27.4
DINAJPUR	DINAJPUR	2990128	0	8229	453699	0	868	0	05-Mar-22	61	49	30.49	8	24349.47966	10.10026576	868	0	868	633198	52.42	88.636322	25.64	664273.94	2836452.82	27.4
DINAJPUR	DINAJPUR	2990128	0	8229	453699	0	868	0	12-Mar-22	62	49	32.8	3	24349.47966	10.10026576	868	0	868	633198	52.42	88.636322	25.64	664273.94	2836452.82	27.4
DINAJPUR	DINAJPUR	2990128	0	8229	453699	0	868	0	19-Mar-22	63	49	34.26	1	24349.47966	10.10026576	868	0	868	633198	52.42	88.636322	25.64	664273.94	2836452.82	27.4
DINAJPUR	DINAJPUR	2990128	0	8229	453699	0	868	0	26-Mar-22	64	49	31.99	0	24349.47966	10.10026576	868	0	868	633198	52.42	88.636322	25.64	664273.94	2836452.82	27.4
DINAJPUR	DINAJPUR	2990128	0	8229	453699	0	868	0	02-Apr-22	65	49	34.71	2	24349.47966	10.10026576	868	0	868	633198	52.42	88.636322	25.64	664273.94	2836452.82	27.4
DINAJPUR	DINAJPUR	2990128	0	8229	453699	0	868	0	09-Apr-22	66	49	34.57	1	24349.47966	10.10026576	868	0	868	633198	52.42	88.636322	25.64	664273.94	2836452.82	27.4
DINAJPUR	DINAJPUR	2990128	0	8229	453699	0	868	0	16-Apr-22	67	49	33.43	0	24349.47966	10.10026576	868	0	868	633198	52.42	88.636322	25.64	664273.94	2836452.82	27.4
DINAJPUR	DINAJPUR	2990128	0	8229	453699	0	868	0	23-Apr-22	68	49	34.43	0	24349.47966	10.10026576	868	0	868	633198	52.42	88.636322	25.64	664273.94	2836452.82	27.4
DINAJPUR	DINAJPUR	2990128	0	8229	453699	0	868	0	30-Apr-22	69	49	32.43	1	24349.47966	10.10026576	868	0	868	633198	52.42	88.636322	25.64	664273.94	2836452.82	27.4
DINAJPUR	DINAJPUR	2990128	0	8229	453699	0	868	0	07-May-22	70	49	32	0	24349.47966	10.10026576	868	0	868	633198	52.42	88.636322	25.64	664273.94	2836452.82	27.4
DINAJPUR	DINAJPUR	2990128	0	8229	453699	0	868	0	14-May-22	71	49	35.7	2	24349.47966	10.10026576	868	0	868	633198	52.42	88.636322	25.64	664273.94	2836452.82	27.4
DINAJPUR	DINAJPUR	2990128	0	8229	453699	0	868	0	21-May-22	72	49	33.86	0	24349.47966	10.10026576	868	0	868	633198	52.42	88.636322	25.64	664273.94	2836452.82	27.4
DINAJPUR	DINAJPUR	2990128	0	8229	453699	0	868	0	28-May-22	73	49	32.57	0	24349.47966	10.10026576	868	0	868	633198	52.42	88.636322	25.64	664273.94	2836452.82	27.4
DINAJPUR	DINAJPUR	2990128	0	8229	453699	0	868	0	04-Jun-22	74	49	33.57	2	24349.47966	10.10026576	868	0	868	633198	52.42	88.636322	25.64	664273.94	2836452.82	27.4
DINAJPUR	DINAJPUR	2990128	0	8229	453699	0	868	0	11-Jun-22	75	49	32.14	0	24349.47966	10.10026576	868	0	868	633198	52.42	88.636322	25.64	664273.94	2836452.82	27.4
DINAJPUR	DINAJPUR	2990128	0	8229	453699	0	868	0	18-Jun-22	76	49	32.43	2	24349.47966	10.10026576	868	0	868	633198	52.42	88.636322	25.64	664273.94	2836452.82	27.4
DINAJPUR	DINAJPUR	2990128	0	8229	453699	0	868	0	25-Jun-22	77	49	32.57	13	24349.47966	10.10026576	868	0	868	633198	52.42	88.636322	25.64	664273.94	2836452.82	27.4
DINAJPUR	DINAJPUR	2990128	0	8229	453699	0	868	0	02-Jul-22	78	49	33.71	13	24349.47966	10.10026576	868	0	868	633198	52.42	88.636322	25.64	664273.94	2836452.82	27.4
DINAJPUR	DINAJPUR	2990128	0	8229	453699	0	868	0	09-Jul-22	79	49	34.43	20	24349.47966	10.10026576	868	0	868	633198	52.42	88.636322	25.64	664273.94	2836452.82	27.4
DINAJPUR	DINAJPUR	2990128	0	8229	453699	0	868	0	16-Jul-22	80	49	34.43	47	24349.47966	10.10026576	868	0	868	633198	52.42	88.636322	25.64	664273.94	2836452.82	27.4
DINAJPUR	DINAJPUR	2990128	0	8229	453699	0	868	0	23-Jul-22	81	49	32.43	49	24349.47966	10.10026576	868	0	868	633198	52.42	88.636322	25.64	664273.94	2836452.82	27.4
DINAJPUR	DINAJPUR	2990128	0	8229	453699	0	868	0	30-Jul-22	82	49	32.86	0	24349.47966	10.10026576	868	0	868	633198	52.42	88.636322	25.64	664273.94	2836452.82	27.4
DINAJPUR	DINAJPUR	2990128	0	8229	453699	0	868	0	06-Aug-22	83	49	33.43	0	24349.47966	10.10026576	868	0	868	633198	52.42	88.636322	25.64	664273.94	2836452.82	27.4
DINAJPUR	DINAJPUR	2990128	0	8229	453699	0	868	0	13-Aug-22	84	49	33	0	24349.47966	10.10026576	868	0	868	633198	52.42	88.636322	25.64	664273.94	2836452.82	27.4
DINAJPUR	DINAJPUR	2990128	0	8229	453699	0	868	0	20-Aug-22	85	49	33.71	0	24349.47966	10.10026576	868	0	868	633198	52.42	88.636322	25.64	664273.94	2836452.82	27.4
DINAJPUR	DINAJPUR	2990128	0	8229	453699	0	868	0	27-Aug-22	86	49	33.71	0	24349.47966	10.10026576	868	0	868	633198	52.42	88.636322	25.64	664273.94	2836452.82	27.4
DINAJPUR	DINAJPUR	2990128	0	8229	453699	0	868	0	03-Sep-22	87	49	32.86	0	24349.47966	10.10026576	868	0	868	633198	52.42	88.636322	25.64	664273.94	2836452.82	27.4
DINAJPUR	DINAJPUR	2990128	0	8229	453699	0	868	0	10-Sep-22	88	49	31.14	2	24349.47966	10.10026576	868	0	868	633198	52.42	88.636322	25.64	664273.94	2836452.82	27.4
DINAJPUR	DINAJPUR	2990128	0	8229	453699	0	868	0	17-Sep-22	89	49	32.71	3	24349.47966	10.10026576	868	0	868	633198	52.42	88.636322	25.64	664273.94	2836452.82	27.4
DINAJPUR	DINAJPUR	2990128	0	8229	453699	0	868	0	24-Sep-22	90	49	32.57	26	24349.47966	10.10026576	868	0	868	633198	52.42	88.636322	25.64	664273.94	2836452.82	27.4
DINAJPUR	DINAJPUR	2990128	0	8229	453699	0	868	0	01-Oct-22	91	49	32.59	1	24349.47966	10.10026576	868	0	868	633198	52.42	88.636322	25.64	664273.94	2836452.82	27.4
DINAJPUR	DINAJPUR	2990128	0	8229	453699	0	868	0	08-Oct-22	92	49	32.57	4	24349.47966	10.10026576	868	0	868	633198	52.42	88.636322	25.64	664273.94	2836452.82	27.4
DINAJPUR	DINAJPUR	2990128	0	8229	453699	0	868	0	15-Oct-22	93	49	33.43	10	24349.47966	10.10026576	868	0	868	633198	52.42	88.636322	25.64	664273.94	2836452.82	27.4
DINAJPUR	DINAJPUR	2990128	0	8229	453699	0	868	0	22-Oct-22	94	49	30.29	7	24349.47966	10.10026576	868	0	868	633198	52.42	88.636322	25.64	664273.94	2836452.82	27.4
DINAJPUR	DINAJPUR	2990128	0	8229	453699	0	868	0	29-Oct-22	95	49	31.14	1	24349.47966	10.10026576	868	0	868	633198	52.42	88.636322	25.64	664273.94	2836452.82	27.4
DINAJPUR	DINAJPUR	2990128	0	8229	453699	0	868	0	05-Nov-22	96	49	30.71	2	24349.47966	10.10026576	868	0	868	633198	52.42	88.636322	25.64	664273.94	2836452.82	27.4
DINAJPUR	DINAJPUR	2990128	0	8229	453699	0	868	0	12-Nov-22	97	49	29.71	0	24349.47966	10.10026576	868	0	868	633198	52.42	88.636322	25.64	664273.94	2836452.82	27.4
DINAJPUR	DINAJPUR	2990128	0	8229	453699	0	868	0	19-Nov-22	98	49	29.43	0	24349.47966	10.10026576	868	0	868	633198	52.42	88.636322	25.64	664273.94	2836452.82	27.4
DINAJPUR	DINAJPUR	2990128	0	8229	453699	0	868	0	26-Nov-22	99	49	30.43	0	24349.47966	10.10026576	868	0	868	633198	52.42	88.636322	25.64	664273.94	2836452.82	27.4
DINAJPUR	DINAJPUR	2990128	0	8229	453699	0	868	0	03-Dec-22	100	49	29.29	0	24349.47966	10.10026576	868	0	868	633198	52.42	88.636322	25.64	664273.94	2836452.82	27.4
DINAJPUR	DINAJPUR	2990128	0	8229	453699	0	868	0	10-Dec-22	101	49	31.29	0	24349.47966	10.10026576	868	0	868	633198	52.42	88.636322	25.64	664273.94	2836452.82	27.4
DINAJPUR	DINAJPUR	2990128	0	8229	453699	0	868	0	17-Dec-22	102	49	27	0	24349.47966	10.10026576	868	0	868	633198	52.42	88.636322	25.64	664273.94	2836452.82	27.4
DINAJPUR	DINAJPUR	2990128	0	8229	453699	0	868	0	24-Dec-22	103	49	29.71	0	24349.47966	10.10026576	868	0	868	633198	52.42	88.636322	25.64	664273.94	2836452.82	27.4
DINAJPUR	DINAJPUR	2990128	0	8229	453699	0	868	0	31-Dec-22	104	49	29	0	24349.47966	10.10026576	868	0	868	633198	52.42	88.636322	25.64	664273.94	2836452.82	27.4
FARIDPUR	FARIDPUR	1912969	0	868	271100	0	932	0	05-Jun-21	22	19	34.37	222	15624.84103	9.6566173	932	0	932	271100	48.96	89.83991	23.61	789784.96	2614445.129	47.1
FARIDPUR	FARIDPUR	1912969	0	868	271100	0	932	0	12-Jun-21	23	19	31.8	495	15624.84103	9.6566173	932	0	932	271100	48.96	89.83991	23.61	789784.96	2614445.129	47.1
FARIDPUR	FARIDPUR	1912969	0	868	271100	0	932	0	19-Jun-21	24	19	31	797	15624.84103	9.6566173	932	0	932	271100	48.96	89.83991	23.61	789784.96	2614445.129	47.1
FARIDPUR	FARIDPUR	1912969	0	868	271100	0	932	0	26-Jun-21	25	19	33.63	1054	15624.84103	9.6566173	932	0	932	271100	48.96	89.83991	23.61	789784.96	2614445.129	47.1
FARIDPUR	FARIDPUR	1912969	0	868	271100	0	932	0	03-Jul-21	26	19	31.74	1109	15624.84103	9.6566173	932	0	932	271100	48.96	89.83991	23.61	789784.96	2614445.129	47.1
FARIDPUR	FARIDPUR	1912969	0	868	271100	0	932	0	10-Jul-21	27	19	32.5	1074	15624.84103	9.6566173	932	0	932	271100	48.96	89.83991	23.61	789784.96	2614445.129	47.1
FARIDPUR	FARIDPUR	1912969	0	868	271100	0	932	0	17-Jul-21	28	19	33.7	1276	15624.84103	9.6566173	932	0	932	271100	48.96	89.83991	23.61	789784.96	2614445.129	47.1
FARIDPUR	FARIDPUR	1912969	0	868	271100	0	932	0	24-Jul-21	29	19	33.06	894	15624.84103	9.6566173	932	0	932	271100	48.96	89.83991	23.61	789784.96	2614445.129	47.1
FARIDPUR	FARIDPUR	1912969	0	868	271100	0	932	0	31-Jul-21	30	19	31.36	1171	15624.84103	9.6566173	932	0	932	271100	48.96	89.83991	23.61	789784.96	2614445.129	47.1
FARIDPUR	FARIDPUR	1912969	0	868	271100	0	932	0	07-Aug-21	31	19	33.26	950	15624.84103	9.6566173	932	0	932	271100	48.96	89.83991	23.61	789784.96	2614445.129	47.1
FARIDPUR	FARIDPUR	1912969	0	868	271100	0	932	0	14-Aug-21	32	19	32.96	529	15624.84103	9.6566173	932	0	932	271100	48.96	89.83991	23.61	789784.96	2614445.129	47.1
FARIDPUR	FARIDPUR	1912969	0	868	271100	0	932	0	21-Aug-21	33	19	31.86	391	15624.84103	9.6566173	932	0	932	271100	48.96	89.83991	23.61	789784.96	2614445.129	47.1
FARIDPUR	FARIDPUR	1912969	0	868	271100	0	932	0	28-Aug-21	34	19	33.16	271	15624.84103	9.6566173	932	0	932	271100	48.96	89.83991	23.61	789784.96	2614445.129	47.1
FARIDPUR	FARIDPUR	1912969	0	868	271100	0	932	0	04-Sep-21	35	19	33.43	255	15624.84103	9.6566173	932	0	932	271100	48.96	89.83991	23.61	789784.96	2614445.129	47.1
FARIDPUR	FARIDPUR	1912969	0	868	271100	0	932	0	11-Sep-21	36	19	33.63	220	15624.84103	9.6566173	932	0	932	271100	48.96	89.83991	23.61	789784.96	2614445.129	47.1
FARIDPUR	FARIDPUR	1912969	0	868	271100	0	932	0	18-Sep-21	37	19	32.2	139	15624.84103	9.6566173	932	0	932	271100	48.96	89.83991	23.61	789784.96	2614445.129	47.1
FARIDPUR	FARIDPUR	1912969	0	868	271100	0	932	0	25-Sep-21	38	19	33.86	89	15624.84103	9.6566173	932	0	932	271100	48.96	89.83991	23.61	789784.96	2614445.129	47.1
FARIDPUR	FARIDPUR	1912969	0	868	271100	0	932	0	02-Oct-21	39	19	33.94	38	15624.84103	9.6566173	932	0	932	271100	48.96	89.83991	23.61	789784.96	2614445.129	47.1
FARIDPUR	FARIDPUR	1912969	0	868	271100	0	932	0	09-Oct-21	40	19	33.77	28	15624.84103	9.6566173	932	0	932	271100	48.96	89.83991	23.61	789784.96	2614445.129	47.1
FARIDPUR	FARIDPUR	1912969	0	868	271100	0	932	0	16-Oct-21	41	19	32.5	28	15624.84103	9.6566173	932	0	932	271100	48.96	89.83991	23.61	789784.96	2614445.129	47.1
FARIDPUR	FARIDPUR	1912969	0	868	271100	0	932	0	23-Oct-21	42	19	32.06	14	15624.84103	9.6566173	932	0	932	271100	48.96	89.83991	23.61	789784.96	2614445.129	47.1
FARIDPUR	FARIDPUR	1912969	0	868	271100	0	932	0	30-Oct-21	43	19	32.4	16	15624.84103	9.6566173	932	0	932	271100	48.96	89.83991	23.61	789784.96	2614445.129	47.1
FARIDPUR	FARIDPUR	1912969	0	868	271100	0	932	0	06-Nov-21	44	19	30.9	12	15624.84103	9.6566173	932	0	932	271100	48.96	89.83991	23.61	789784.96	2614445.129	47.1
FARIDPUR	FARIDPUR	1912969	0	868	271100	0	932	0	13-Nov-21	45	19	27.9	17	15624.84103	9.6566173	932	0	932	271100	48.96	89.83991	23.61	789784.96	2614445.129	47.1
FARIDPUR	FARIDPUR	1912969	0	868	271100	0	932	0	20-Nov-21	46	19	29.6	12	15624.84103	9.6566173	932	0	932	271100	48.96	89.83991	23.61	789784.96	2614445.129	47.1
FARIDPUR	FARIDPUR	1912969	0	868	271100	0	932	0	27-Nov-21	47	19	28.9	7	15624.84103	9.6566173	932	0	932	271100	48.96	89.83991	23.61	789784.96	2614445.129	47.1
FARIDPUR	FARIDPUR	1912969	0	868	271100	0	932	0	04-Dec-21	48	19	26.4	10	15624.84103	9.6566173	932	0	932	271100	48.96	89.83991	23.61	789784.96	2614445.129	47.1
FARIDPUR	FARIDPUR	1912969	0	868	271100	0	932	0	11-Dec-21	49	19	26.4	10	15624.84103	9.6566173	932	0	932	271100	48.96	89.83991	23.61	789784.96	2614445.129	47.1
FARIDPUR	FARIDPUR	1912969	0	868	271100	0	932	0	18-Dec-21	50	19	24.6	21	15624.84103	9.6566173	932	0	932	271100	48.96	89.83991	23.61	789784.96	2614445.129	47.1
FARIDPUR	FARIDPUR	1912969	0	868	271100	0	932	0	25-Dec-21	51	19	25.4	11	15624.84103	9.6566173	932	0	932	271100	48.96	89.83991	23.61	789784.96	2614445.129	47.1
FARIDPUR	FARIDPUR	1912969	0	868	271100	0	932	0	01-Jan-22	52	19	24	16	15624.84103	9.6566173	932	0	932	515264	48.96	89.83991	23.61	789784.96	2614445.129	47.1
FARIDPUR	FARIDPUR	1912969	0	868	271100	0	932	0	08-Jan-22	53	19	26.7	47	15624.84103	9.6566173	932	0	932	515264	48.96	89.83991	23.61	789784.96	2614445.129	47.1
FARIDPUR	FARIDPUR	1912969	0	868	271100	0	932	0	15-Jan-22	54	19	26.7	223	15624.84103	9.6566173	932	0	932	515264	48.96	89.83991	23.61	789784.96	2614445.129	47.1
FARIDPUR	FARIDPUR	1912969	0	868	271100	0	932	0	22-Jan-22	55	19	23.9	569	15624.84103	9.6566173	932	0	932	515264	48.96	89.83991	23.61	789784.96	2614445.129	47.1
FARIDPUR	FARIDPUR	1912969	0	868	271100	0	932	0	29-Jan-22	56	19	22.9	726	15624.84103	9.6566173	932	0	932	515264	48.96	89.83991	23.61	789784.96	2614445.129	47.1
FARIDPUR	FARIDPUR	1912969	0	868	271100	0	932	0	05-Feb-22	57	19	24.8	687	15624.84103	9.6566173	932	0	932	515264	48.96	89.83991	23.61	789784.96	2614445.129	47.1
FARIDPUR	FARIDPUR	1912969	0	868	271100	0	932	0	12-Feb-22	58	19	24.5	489	15624.84103	9.6566173	932	0	932	515264	48.96	89.83991	23.61	789784.96	2614445.129	47.1
FARIDPUR	FARIDPUR	1912969	0	868	271100	0	932	0	19-Feb-22	59	19	27.6	180	15624.84103	9.6566173	932	0	932	515264	48.96	89.83991	23.61	789784.96	2614445.129	47.1
FARIDPUR	FARIDPUR	1912969	0	868	271100	0	932	0	26-Feb-22	60	19	29.8	100	15624.84103	9.6566173	932	0	932	515264	48.96	89.83991	23.61	789784.96	2614445.129	47.1
FARIDPUR	FARIDPUR	1912969	0	868	271100	0	932	0	05-Mar-22	61	19	31.5	56	15624.84103	9.6566173	932	0	932	515264	48.96	89.83991	23.61	789784.96	2614445.129	47.1
FARIDPUR	FARIDPUR	1912969	0	868	271100	0	932	0	12-Mar-22	62	19	33.8	29	15624.84103	9.6566173	932	0	932	515264	48.96	89.83991	23.61	789784.96	2614445.129	47.1
FARIDPUR	FARIDPUR	1912969	0	868	271100	0	932	0	19-Mar-22	63	19	35.8	12	15624.84103	9.6566173	932	0	932	515264	48.96	89.83991	23.61	789784.96	2614445.129	47.1
FARIDPUR	FARIDPUR	1912969	0	868	271100	0	932	0	26-Mar-22	64	19	34.2	6	15624.84103	9.6566173	932	0	932	515264	48.96	89.83991	23.61	789784.96	2614445.129	47.1
FARIDPUR	FARIDPUR	1912969	0	868	271100	0	932	0	02-Apr-22	65	19	34.71	5	15624.84103	9.6566173	932	0	932	515264	48.96	89.83991	23.61	789784.96	2614445.129	47.1
FARIDPUR	FARIDPUR	1912969	0	868	271100	0	932	0	09-Apr-22	66	19	34.71	4	15624.84103	9.6566173	932	0	932	515264	48.96	89.83991	23.61	789784.96	2614445.129	47.1
FARIDPUR	FARIDPUR	1912969	0	868	271100	0	932	0	16-Apr-22	67	19	33.43	15	15624.84103	9.6566173	932	0	932	515264	48.96	89.83991	23.61	789784.96	2614445.129	47.1
FARIDPUR	FARIDPUR	1912969	0	868	271100	0	932	0	23-Apr-22	68	19	35.86	3	15624.84103	9.6566173	932	0	932	515264	48.96	89.83991	23.61	789784.96	2614445.129	47.1
FARIDPUR	FARIDPUR	1912969	0	868	271100	0	932	0	30-Apr-22	69	19	32.43	0	15624.84103	9.6566173	932	0	932	515264	48.96	89.83991	23.61	789784.96	2614445.129	47.1
FARIDPUR	FARIDPUR	1912969	0	868	271100	0	932	0	07-May-22	70	19	32	2	15624.84103	9.6566173	932	0	932	515264	48.96	89.83991	23.61	789784.96	2614445.129	47.1
FARIDPUR	FARIDPUR	1912969	0	868	271100	0	932	0	14-May-22	71	19	38.14	1	15624.84103	9.6566173	932	0	932	515264	48.96	89.83991	23.61	789784.96	2614445.129	47.1
FARIDPUR	FARIDPUR	1912969	0	868	271100	0	932	0	21-May-22	72	19	33.86	5	15624.84103	9.6566173	932	0	932	515264	48.96	89.83991	23.61	789784.96	2614445.129	47.1
FARIDPUR	FARIDPUR	1912969	0	868	271100	0	932	0	28-May-22	73	19	32.57	2	15624.84103	9.6566173	932	0	932	515264	48.96	89.83991	23.61	789784.96	2614445.129	47.1
FARIDPUR	FARIDPUR	1912969	0	868	271100	0	932	0	04-Jun-22	74	19	33.57	0	15624.84103	9.6566173	932	0	932	515264	48.96	89.83991	23.61	789784.96	2614445.129	47.1
FARIDPUR	FARIDPUR	1912969	0	868	271100	0	932	0	11-Jun-22	75	19	32.14	1	15624.84103	9.6566173	932	0	932	515264	48.96	89.83991	23.61	789784.96	2614445.129	47.1
FARIDPUR	FARIDPUR	1912969	0	868	271100	0	932	0	18-Jun-22	76	19	32.43	8	15624.84103	9.6566173	932	0	932	515264	48.96	89.83991	23.61	789784.96	2614445.129	47.1
FARIDPUR	FARIDPUR	1912969	0	868	271100	0	932	0	25-Jun-22	77	19	32.57	39	15624.84103	9.6566173	932	0	932	515264	48.96	89.83991	23.61	789784.96	2614445.129	47.1
FARIDPUR	FARIDPUR	1912969	0	868	271100	0	932	0	02-Jul-22	78	19	33.71	109	15624.84103	9.6566173	932	0	932	515264	48.96	89.83991	23.61	789784.96	2614445.129	47.1
FARIDPUR	FARIDPUR	1912969	0	868	271100	0	932	0	09-Jul-22	79	19	34.43	64	15624.84103	9.6566173	932	0	932	515264	48.96	89.83991	23.61	789784.96	2614445.129	47.1
FARIDPUR	FARIDPUR	1912969	0	868	271100	0	932	0	16-Jul-22	80	19	33.43	117	15624.84103	9.6566173	932	0	932	515264	48.96	89.83991	23.61	789784.96	2614445.129	47.1
FARIDPUR	FARIDPUR	1912969	0	868	271100	0	932	0	23-Jul-22	81	19	32.43	91	15624.84103	9.6566173	932	0	932	515264	48.96	89.83991	23.61	789784.96	2614445.129	47.1
FARIDPUR	FARIDPUR	1912969	0	868	271100	0	932	0	30-Jul-22	82	19	32.86	47	15624.84103	9.6566173	932	0	932	515264	48.96	89.83991	23.61	789784.96	2614445.129	47.1
FARIDPUR	FARIDPUR	1912969	0	868	271100	0	932	0	06-Aug-22	83	19	33.43	27	15624.84103	9.6566173	932	0	932	515264	48.96	89.83991	23.61	789784.96	2614445.129	47.1
FARIDPUR	FARIDPUR	1912969	0	868	271100	0	932	0	13-Aug-22	84	19	33	22	15624.84103	9.6566173	932	0	932	515264	48.96	89.83991	23.61	789784.96	2614445.129	47.1
FARIDPUR	FARIDPUR	1912969	0	868	271100	0	932	0	20-Aug-22	85	19	33.71	12	15624.84103	9.6566173	932	0	932	515264	48.96	89.83991	23.61	789784.96	2614445.129	47.1
FARIDPUR	FARIDPUR	1912969	0	868	271100	0	932	0	27-Aug-22	86	19	33.71	10	15624.84103	9.6566173	932	0	932	515264	48.96	89.83991	23.61	789784.96	2614445.129	47.1
FARIDPUR	FARIDPUR	1912969	0	868	271100	0	932	0	03-Sep-22	87	19	35.71	38	15624.84103	9.6566173	932	0	932	515264	48.96	89.83991	23.61	789784.96	2614445.129	47.1
FARIDPUR	FARIDPUR	1912969	0	868	271100	0	932	0	10-Sep-22	88	19	31.14	31	15624.84103	9.6566173	932	0	932	515264	48.96	89.83991	23.61	789784.96	2614445.129	47.1
FARIDPUR	FARIDPUR	1912969	0	868	271100	0	932	0	17-Sep-22	89	19	32.71	30	15624.84103	9.6566173	932	0	932	515264	48.96	89.83991	23.61	789784.96	2614445.129	47.1
FARIDPUR	FARIDPUR	1912969	0	868	271100	0	932	0	24-Sep-22	90	19	32.57	46	15624.84103	9.6566173	932	0	932	515264	48.96	89.83991	23.61	789784.96	2614445.129	47.1
FARIDPUR	FARIDPUR	1912969	0	868	271100	0	932	0	01-Oct-22	91	19	32.57	28	15624.84103	9.6566173	932	0	932	515264	48.96	89.83991	23.61	789784.96	2614445.129	47.1
FARIDPUR	FARIDPUR	1912969	0	868	271100	0	932	0	08-Oct-22	92	19	32.57	34	15624.84103	9.6566173	932	0	932	515264	48.96	89.83991	23.61	789784.96	2614445.129	47.1
FARIDPUR	FARIDPUR	1912969	0	868	271100	0	932	0	15-Oct-22	93	19	33.43	26	15624.84103	9.6566173	932	0	932	515264	48.96	89.83991	23.61	789784.96	2614445.129	47.1
FARIDPUR	FARIDPUR	1912969	0	868	271100	0	932	0	22-Oct-22	94	19	31.71	10	15624.84103	9.6566173	932	0	932	515264	48.96	89.83991	23.61	789784.96	2614445.129	47.1
FARIDPUR	FARIDPUR	1912969	0	868	271100	0	932	0	29-Oct-22	95	19	31.14	6	15624.84103	9.6566173	932	0	932	515264	48.96	89.83991	23.61	789784.96	2614445.129	47.1
FARIDPUR	FARIDPUR	1912969	0	868	271100	0	932	0	05-Nov-22	96	19	30.71	8	15624.84103	9.6566173	932	0	932	515264	48.96	89.83991	23.61	789784.96	2614445.129	47.1
FARIDPUR	FARIDPUR	1912969	0	868	271100	0	932	0	12-Nov-22	97	19	29.71	1	15624.84103	9.6566173	932	0	932	515264	48.96	89.83991	23.61	789784.96	2614445.129	47.1
FARIDPUR	FARIDPUR	1912969	0	868	271100	0	932	0	19-Nov-22	98	19	29.43	3	15624.84103	9.6566173	932	0	932	515264	48.96	89.83991	23.61	789784.96	2614445.129	47.1
FARIDPUR	FARIDPUR	1912969	0	868	271100	0	932	0	26-Nov-22	99	19	30.43	2	15624.84103	9.6566173	932	0	932	515264	48.96	89.83991	23.61	789784.96	2614445.129	47.1
FARIDPUR	FARIDPUR	1912969	0	868	271100	0	932	0	03-Dec-22	100	19	29.29	0	15624.84103	9.6566173	932	0	932	515264	48.96	89.83991	23.61	789784.96	2614445.129	47.1
FARIDPUR	FARIDPUR	1912969	0	868	271100	0	932	0	10-Dec-22	101	19	31.29	0	15624.84103	9.6566173	932	0	932	515264	48.96	89.83991	23.61	789784.96	2614445.129	47.1
FARIDPUR	FARIDPUR	1912969	0	868	271100	0	932	0	17-Dec-22	102	19	27	0	15624.84103	9.6566173	932	0	932	515264	48.96	89.83991	23.61	789784.96	2614445.129	47.1
FARIDPUR	FARIDPUR	1912969	0	868	271100	0	932	0	24-Dec-22	103	19	29.71	0	15624.84103	9.6566173	932	0	932	515264	48.96	89.83991	23.61	789784.96	2614445.129	47.1
FARIDPUR	FARIDPUR	1912969	0	868	271100	0	932	0	31-Dec-22	104	19	29	0	15624.84103	9.6566173	932	0	932	515264	48.96	89.83991	23.61	789784.96	2614445.129	47.1
FENI	FENI	1437371	0	932	293742	0	0	1451	05-Jun-21	22	13	31.58	73	12451.5998	9.429604392	1451	1451	0	293742	59.63	91.406673	23.01	336715.2921	2545933.858	61.5
FENI	FENI	1437371	0	932	293742	0	0	1451	12-Jun-21	23	13	32.59	146	12451.5998	9.429604392	1451	1451	0	293742	59.63	91.406673	23.01	336715.2921	2545933.858	61.5
FENI	FENI	1437371	0	932	293742	0	0	1451	19-Jun-21	24	13	31.3	188	12451.5998	9.429604392	1451	1451	0	293742	59.63	91.406673	23.01	336715.2921	2545933.858	61.5
FENI	FENI	1437371	0	932	293742	0	0	1451	26-Jun-21	25	13	31.9	362	12451.5998	9.429604392	1451	1451	0	293742	59.63	91.406673	23.01	336715.2921	2545933.858	61.5
FENI	FENI	1437371	0	932	293742	0	0	1451	03-Jul-21	26	13	31.27	606	12451.5998	9.429604392	1451	1451	0	293742	59.63	91.406673	23.01	336715.2921	2545933.858	61.5
FENI	FENI	1437371	0	932	293742	0	0	1451	10-Jul-21	27	13	31.6	893	12451.5998	9.429604392	1451	1451	0	293742	59.63	91.406673	23.01	336715.2921	2545933.858	61.5
FENI	FENI	1437371	0	932	293742	0	0	1451	17-Jul-21	28	13	34.04	602	12451.5998	9.429604392	1451	1451	0	293742	59.63	91.406673	23.01	336715.2921	2545933.858	61.5
FENI	FENI	1437371	0	932	293742	0	0	1451	24-Jul-21	29	13	32.42	908	12451.5998	9.429604392	1451	1451	0	293742	59.63	91.406673	23.01	336715.2921	2545933.858	61.5
FENI	FENI	1437371	0	932	293742	0	0	1451	31-Jul-21	30	13	30.74	771	12451.5998	9.429604392	1451	1451	0	293742	59.63	91.406673	23.01	336715.2921	2545933.858	61.5
FENI	FENI	1437371	0	932	293742	0	0	1451	07-Aug-21	31	13	32.26	841	12451.5998	9.429604392	1451	1451	0	293742	59.63	91.406673	23.01	336715.2921	2545933.858	61.5
FENI	FENI	1437371	0	932	293742	0	0	1451	14-Aug-21	32	13	32.2	526	12451.5998	9.429604392	1451	1451	0	293742	59.63	91.406673	23.01	336715.2921	2545933.858	61.5
FENI	FENI	1437371	0	932	293742	0	0	1451	21-Aug-21	33	13	32.11	280	12451.5998	9.429604392	1451	1451	0	293742	59.63	91.406673	23.01	336715.2921	2545933.858	61.5
FENI	FENI	1437371	0	932	293742	0	0	1451	28-Aug-21	34	13	32.72	262	12451.5998	9.429604392	1451	1451	0	293742	59.63	91.406673	23.01	336715.2921	2545933.858	61.5
FENI	FENI	1437371	0	932	293742	0	0	1451	04-Sep-21	35	13	34.7	213	12451.5998	9.429604392	1451	1451	0	293742	59.63	91.406673	23.01	336715.2921	2545933.858	61.5
FENI	FENI	1437371	0	932	293742	0	0	1451	11-Sep-21	36	13	34.9	108	12451.5998	9.429604392	1451	1451	0	293742	59.63	91.406673	23.01	336715.2921	2545933.858	61.5
FENI	FENI	1437371	0	932	293742	0	0	1451	18-Sep-21	37	13	32.37	100	12451.5998	9.429604392	1451	1451	0	293742	59.63	91.406673	23.01	336715.2921	2545933.858	61.5
FENI	FENI	1437371	0	932	293742	0	0	1451	25-Sep-21	38	13	35.46	53	12451.5998	9.429604392	1451	1451	0	293742	59.63	91.406673	23.01	336715.2921	2545933.858	61.5
FENI	FENI	1437371	0	932	293742	0	0	1451	02-Oct-21	39	13	34.26	23	12451.5998	9.429604392	1451	1451	0	293742	59.63	91.406673	23.01	336715.2921	2545933.858	61.5
FENI	FENI	1437371	0	932	293742	0	0	1451	09-Oct-21	40	13	34.26	20	12451.5998	9.429604392	1451	1451	0	293742	59.63	91.406673	23.01	336715.2921	2545933.858	61.5
FENI	FENI	1437371	0	932	293742	0	0	1451	16-Oct-21	41	13	33.66	20	12451.5998	9.429604392	1451	1451	0	293742	59.63	91.406673	23.01	336715.2921	2545933.858	61.5
FENI	FENI	1437371	0	932	293742	0	0	1451	23-Oct-21	42	13	32.12	11	12451.5998	9.429604392	1451	1451	0	293742	59.63	91.406673	23.01	336715.2921	2545933.858	61.5
FENI	FENI	1437371	0	932	293742	0	0	1451	30-Oct-21	43	13	32.8	4	12451.5998	9.429604392	1451	1451	0	293742	59.63	91.406673	23.01	336715.2921	2545933.858	61.5
FENI	FENI	1437371	0	932	293742	0	0	1451	06-Nov-21	44	13	32.6	15	12451.5998	9.429604392	1451	1451	0	293742	59.63	91.406673	23.01	336715.2921	2545933.858	61.5
FENI	FENI	1437371	0	932	293742	0	0	1451	13-Nov-21	45	13	29.4	5	12451.5998	9.429604392	1451	1451	0	293742	59.63	91.406673	23.01	336715.2921	2545933.858	61.5
FENI	FENI	1437371	0	932	293742	0	0	1451	20-Nov-21	46	13	31	3	12451.5998	9.429604392	1451	1451	0	293742	59.63	91.406673	23.01	336715.2921	2545933.858	61.5
FENI	FENI	1437371	0	932	293742	0	0	1451	27-Nov-21	47	13	30.5	5	12451.5998	9.429604392	1451	1451	0	293742	59.63	91.406673	23.01	336715.2921	2545933.858	61.5
FENI	FENI	1437371	0	932	293742	0	0	1451	04-Dec-21	48	13	28	3	12451.5998	9.429604392	1451	1451	0	293742	59.63	91.406673	23.01	336715.2921	2545933.858	61.5
FENI	FENI	1437371	0	932	293742	0	0	1451	11-Dec-21	49	13	28.3	0	12451.5998	9.429604392	1451	1451	0	293742	59.63	91.406673	23.01	336715.2921	2545933.858	61.5
FENI	FENI	1437371	0	932	293742	0	0	1451	18-Dec-21	50	13	26.8	2	12451.5998	9.429604392	1451	1451	0	293742	59.63	91.406673	23.01	336715.2921	2545933.858	61.5
FENI	FENI	1437371	0	932	293742	0	0	1451	25-Dec-21	51	13	26.9	3	12451.5998	9.429604392	1451	1451	0	293742	59.63	91.406673	23.01	336715.2921	2545933.858	61.5
FENI	FENI	1437371	0	932	293742	0	0	1451	01-Jan-22	52	13	27.2	15	12451.5998	9.429604392	1451	1451	0	293742	59.63	91.406673	23.01	336715.2921	2545933.858	61.5
FENI	FENI	1437371	0	932	293742	0	0	1451	08-Jan-22	53	13	26.4	42	12451.5998	9.429604392	1451	1451	0	293742	59.63	91.406673	23.01	336715.2921	2545933.858	61.5
FENI	FENI	1437371	0	932	293742	0	0	1451	15-Jan-22	54	13	26.3	263	12451.5998	9.429604392	1451	1451	0	293742	59.63	91.406673	23.01	336715.2921	2545933.858	61.5
FENI	FENI	1437371	0	932	293742	0	0	1451	22-Jan-22	55	13	24.3	372	12451.5998	9.429604392	1451	1451	0	293742	59.63	91.406673	23.01	336715.2921	2545933.858	61.5
FENI	FENI	1437371	0	932	293742	0	0	1451	29-Jan-22	56	13	26.9	266	12451.5998	9.429604392	1451	1451	0	293742	59.63	91.406673	23.01	336715.2921	2545933.858	61.5
FENI	FENI	1437371	0	932	293742	0	0	1451	05-Feb-22	57	13	25.8	168	12451.5998	9.429604392	1451	1451	0	293742	59.63	91.406673	23.01	336715.2921	2545933.858	61.5
FENI	FENI	1437371	0	932	293742	0	0	1451	12-Feb-22	58	13	28.2	155	12451.5998	9.429604392	1451	1451	0	293742	59.63	91.406673	23.01	336715.2921	2545933.858	61.5
FENI	FENI	1437371	0	932	293742	0	0	1451	19-Feb-22	59	13	28.8	44	12451.5998	9.429604392	1451	1451	0	293742	59.63	91.406673	23.01	336715.2921	2545933.858	61.5
FENI	FENI	1437371	0	932	293742	0	0	1451	26-Feb-22	60	13	32	65	12451.5998	9.429604392	1451	1451	0	293742	59.63	91.406673	23.01	336715.2921	2545933.858	61.5
FENI	FENI	1437371	0	932	293742	0	0	1451	05-Mar-22	61	13	32.9	35	12451.5998	9.429604392	1451	1451	0	293742	59.63	91.406673	23.01	336715.2921	2545933.858	61.5
FENI	FENI	1437371	0	932	293742	0	0	1451	12-Mar-22	62	13	34.48	9	12451.5998	9.429604392	1451	1451	0	293742	59.63	91.406673	23.01	336715.2921	2545933.858	61.5
FENI	FENI	1437371	0	932	293742	0	0	1451	19-Mar-22	63	13	35.63	4	12451.5998	9.429604392	1451	1451	0	293742	59.63	91.406673	23.01	336715.2921	2545933.858	61.5
FENI	FENI	1437371	0	932	293742	0	0	1451	26-Mar-22	64	13	32.59	2	12451.5998	9.429604392	1451	1451	0	293742	59.63	91.406673	23.01	336715.2921	2545933.858	61.5
FENI	FENI	1437371	0	932	293742	0	0	1451	02-Apr-22	65	13	32.29	1	12451.5998	9.429604392	1451	1451	0	293742	59.63	91.406673	23.01	336715.2921	2545933.858	61.5
FENI	FENI	1437371	0	932	293742	0	0	1451	09-Apr-22	66	13	36.29	0	12451.5998	9.429604392	1451	1451	0	293742	59.63	91.406673	23.01	336715.2921	2545933.858	61.5
FENI	FENI	1437371	0	932	293742	0	0	1451	16-Apr-22	67	13	34	1	12451.5998	9.429604392	1451	1451	0	293742	59.63	91.406673	23.01	336715.2921	2545933.858	61.5
FENI	FENI	1437371	0	932	293742	0	0	1451	23-Apr-22	68	13	35.14	0	12451.5998	9.429604392	1451	1451	0	293742	59.63	91.406673	23.01	336715.2921	2545933.858	61.5
FENI	FENI	1437371	0	932	293742	0	0	1451	30-Apr-22	69	13	34.29	0	12451.5998	9.429604392	1451	1451	0	293742	59.63	91.406673	23.01	336715.2921	2545933.858	61.5
FENI	FENI	1437371	0	932	293742	0	0	1451	07-May-22	70	13	38.29	0	12451.5998	9.429604392	1451	1451	0	293742	59.63	91.406673	23.01	336715.2921	2545933.858	61.5
FENI	FENI	1437371	0	932	293742	0	0	1451	14-May-22	71	13	31.43	0	12451.5998	9.429604392	1451	1451	0	293742	59.63	91.406673	23.01	336715.2921	2545933.858	61.5
FENI	FENI	1437371	0	932	293742	0	0	1451	21-May-22	72	13	32	0	12451.5998	9.429604392	1451	1451	0	293742	59.63	91.406673	23.01	336715.2921	2545933.858	61.5
FENI	FENI	1437371	0	932	293742	0	0	1451	28-May-22	73	13	34.14	0	12451.5998	9.429604392	1451	1451	0	293742	59.63	91.406673	23.01	336715.2921	2545933.858	61.5
FENI	FENI	1437371	0	932	293742	0	0	1451	04-Jun-22	74	13	33.14	0	12451.5998	9.429604392	1451	1451	0	293742	59.63	91.406673	23.01	336715.2921	2545933.858	61.5
FENI	FENI	1437371	0	932	293742	0	0	1451	11-Jun-22	75	13	32.29	0	12451.5998	9.429604392	1451	1451	0	293742	59.63	91.406673	23.01	336715.2921	2545933.858	61.5
FENI	FENI	1437371	0	932	293742	0	0	1451	18-Jun-22	76	13	33.57	4	12451.5998	9.429604392	1451	1451	0	293742	59.63	91.406673	23.01	336715.2921	2545933.858	61.5
FENI	FENI	1437371	0	932	293742	0	0	1451	25-Jun-22	77	13	32.57	30	12451.5998	9.429604392	1451	1451	0	293742	59.63	91.406673	23.01	336715.2921	2545933.858	61.5
FENI	FENI	1437371	0	932	293742	0	0	1451	02-Jul-22	78	13	33.86	75	12451.5998	9.429604392	1451	1451	0	293742	59.63	91.406673	23.01	336715.2921	2545933.858	61.5
FENI	FENI	1437371	0	932	293742	0	0	1451	09-Jul-22	79	13	32.14	57	12451.5998	9.429604392	1451	1451	0	293742	59.63	91.406673	23.01	336715.2921	2545933.858	61.5
FENI	FENI	1437371	0	932	293742	0	0	1451	16-Jul-22	80	13	35.57	77	12451.5998	9.429604392	1451	1451	0	293742	59.63	91.406673	23.01	336715.2921	2545933.858	61.5
FENI	FENI	1437371	0	932	293742	0	0	1451	23-Jul-22	81	13	34.71	53	12451.5998	9.429604392	1451	1451	0	293742	59.63	91.406673	23.01	336715.2921	2545933.858	61.5
FENI	FENI	1437371	0	932	293742	0	0	1451	30-Jul-22	82	13	31.86	8	12451.5998	9.429604392	1451	1451	0	293742	59.63	91.406673	23.01	336715.2921	2545933.858	61.5
FENI	FENI	1437371	0	932	293742	0	0	1451	06-Aug-22	83	13	30.86	3	12451.5998	9.429604392	1451	1451	0	293742	59.63	91.406673	23.01	336715.2921	2545933.858	61.5
FENI	FENI	1437371	0	932	293742	0	0	1451	13-Aug-22	84	13	32.43	2	12451.5998	9.429604392	1451	1451	0	293742	59.63	91.406673	23.01	336715.2921	2545933.858	61.5
FENI	FENI	1437371	0	932	293742	0	0	1451	20-Aug-22	85	13	31.86	0	12451.5998	9.429604392	1451	1451	0	293742	59.63	91.406673	23.01	336715.2921	2545933.858	61.5
FENI	FENI	1437371	0	932	293742	0	0	1451	27-Aug-22	86	13	32.29	2	12451.5998	9.429604392	1451	1451	0	293742	59.63	91.406673	23.01	336715.2921	2545933.858	61.5
FENI	FENI	1437371	0	932	293742	0	0	1451	03-Sep-22	87	13	32.71	0	12451.5998	9.429604392	1451	1451	0	293742	59.63	91.406673	23.01	336715.2921	2545933.858	61.5
FENI	FENI	1437371	0	932	293742	0	0	1451	10-Sep-22	88	13	32.71	2	12451.5998	9.429604392	1451	1451	0	293742	59.63	91.406673	23.01	336715.2921	2545933.858	61.5
FENI	FENI	1437371	0	932	293742	0	0	1451	17-Sep-22	89	13	33	0	12451.5998	9.429604392	1451	1451	0	293742	59.63	91.406673	23.01	336715.2921	2545933.858	61.5
FENI	FENI	1437371	0	932	293742	0	0	1451	24-Sep-22	90	13	33.57	10	12451.5998	9.429604392	1451	1451	0	293742	59.63	91.406673	23.01	336715.2921	2545933.858	61.5
FENI	FENI	1437371	0	932	293742	0	0	1451	01-Oct-22	91	13	31.86	4	12451.5998	9.429604392	1451	1451	0	293742	59.63	91.406673	23.01	336715.2921	2545933.858	61.5
FENI	FENI	1437371	0	932	293742	0	0	1451	08-Oct-22	92	13	32.29	1	12451.5998	9.429604392	1451	1451	0	293742	59.63	91.406673	23.01	336715.2921	2545933.858	61.5
FENI	FENI	1437371	0	932	293742	0	0	1451	15-Oct-22	93	13	34	5	12451.5998	9.429604392	1451	1451	0	293742	59.63	91.406673	23.01	336715.2921	2545933.858	61.5
FENI	FENI	1437371	0	932	293742	0	0	1451	22-Oct-22	94	13	32	2	12451.5998	9.429604392	1451	1451	0	293742	59.63	91.406673	23.01	336715.2921	2545933.858	61.5
FENI	FENI	1437371	0	932	293742	0	0	1451	29-Oct-22	95	13	33.43	1	12451.5998	9.429604392	1451	1451	0	293742	59.63	91.406673	23.01	336715.2921	2545933.858	61.5
GAIBANDHA	GAIBANDHA	2379255	0	1451	0	210524	0	1125	05-Jun-21	22	50	36.1	30	21119.44664	9.957949537	1125	1125	0	210524	42.81	89.541286	25.33	755806.4289	2803830.916	17.7
GAIBANDHA	GAIBANDHA	2379255	0	1451	0	210524	0	1125	12-Jun-21	23	50	32.03	57	21119.44664	9.957949537	1125	1125	0	210524	42.81	89.541286	25.33	755806.4289	2803830.916	17.7
GAIBANDHA	GAIBANDHA	2379255	0	1451	0	210524	0	1125	19-Jun-21	24	50	31.64	93	21119.44664	9.957949537	1125	1125	0	210524	42.81	89.541286	25.33	755806.4289	2803830.916	17.7
GAIBANDHA	GAIBANDHA	2379255	0	1451	0	210524	0	1125	26-Jun-21	25	50	33.87	255	21119.44664	9.957949537	1125	1125	0	210524	42.81	89.541286	25.33	755806.4289	2803830.916	17.7
GAIBANDHA	GAIBANDHA	2379255	0	1451	0	210524	0	1125	03-Jul-21	26	50	32.77	367	21119.44664	9.957949537	1125	1125	0	210524	42.81	89.541286	25.33	755806.4289	2803830.916	17.7
GAIBANDHA	GAIBANDHA	2379255	0	1451	0	210524	0	1125	10-Jul-21	27	50	33.67	359	21119.44664	9.957949537	1125	1125	0	210524	42.81	89.541286	25.33	755806.4289	2803830.916	17.7
GAIBANDHA	GAIBANDHA	2379255	0	1451	0	210524	0	1125	17-Jul-21	28	50	34.6	349	21119.44664	9.957949537	1125	1125	0	210524	42.81	89.541286	25.33	755806.4289	2803830.916	17.7
GAIBANDHA	GAIBANDHA	2379255	0	1451	0	210524	0	1125	24-Jul-21	29	50	34.32	499	21119.44664	9.957949537	1125	1125	0	210524	42.81	89.541286	25.33	755806.4289	2803830.916	17.7
GAIBANDHA	GAIBANDHA	2379255	0	1451	0	210524	0	1125	31-Jul-21	30	50	34.09	295	21119.44664	9.957949537	1125	1125	0	210524	42.81	89.541286	25.33	755806.4289	2803830.916	17.7
GAIBANDHA	GAIBANDHA	2379255	0	1451	0	210524	0	1125	07-Aug-21	31	50	34.51	272	21119.44664	9.957949537	1125	1125	0	210524	42.81	89.541286	25.33	755806.4289	2803830.916	17.7
GAIBANDHA	GAIBANDHA	2379255	0	1451	0	210524	0	1125	14-Aug-21	32	50	34.49	127	21119.44664	9.957949537	1125	1125	0	210524	42.81	89.541286	25.33	755806.4289	2803830.916	17.7
GAIBANDHA	GAIBANDHA	2379255	0	1451	0	210524	0	1125	21-Aug-21	33	50	33.6	173	21119.44664	9.957949537	1125	1125	0	210524	42.81	89.541286	25.33	755806.4289	2803830.916	17.7
GAIBANDHA	GAIBANDHA	2379255	0	1451	0	210524	0	1125	28-Aug-21	34	50	34.54	97	21119.44664	9.957949537	1125	1125	0	210524	42.81	89.541286	25.33	755806.4289	2803830.916	17.7
GAIBANDHA	GAIBANDHA	2379255	0	1451	0	210524	0	1125	04-Sep-21	35	50	34.17	70	21119.44664	9.957949537	1125	1125	0	210524	42.81	89.541286	25.33	755806.4289	2803830.916	17.7
GAIBANDHA	GAIBANDHA	2379255	0	1451	0	210524	0	1125	11-Sep-21	36	50	34	14	21119.44664	9.957949537	1125	1125	0	210524	42.81	89.541286	25.33	755806.4289	2803830.916	17.7
GAIBANDHA	GAIBANDHA	2379255	0	1451	0	210524	0	1125	18-Sep-21	37	50	32.84	14	21119.44664	9.957949537	1125	1125	0	210524	42.81	89.541286	25.33	755806.4289	2803830.916	17.7
GAIBANDHA	GAIBANDHA	2379255	0	1451	0	210524	0	1125	25-Sep-21	38	50	34.4	8	21119.44664	9.957949537	1125	1125	0	210524	42.81	89.541286	25.33	755806.4289	2803830.916	17.7
GAIBANDHA	GAIBANDHA	2379255	0	1451	0	210524	0	1125	02-Oct-21	39	50	34.2	4	21119.44664	9.957949537	1125	1125	0	210524	42.81	89.541286	25.33	755806.4289	2803830.916	17.7
GAIBANDHA	GAIBANDHA	2379255	0	1451	0	210524	0	1125	09-Oct-21	40	50	34.17	1	21119.44664	9.957949537	1125	1125	0	210524	42.81	89.541286	25.33	755806.4289	2803830.916	17.7
GAIBANDHA	GAIBANDHA	2379255	0	1451	0	210524	0	1125	16-Oct-21	41	50	32.41	3	21119.44664	9.957949537	1125	1125	0	210524	42.81	89.541286	25.33	755806.4289	2803830.916	17.7
GAIBANDHA	GAIBANDHA	2379255	0	1451	0	210524	0	1125	23-Oct-21	42	50	31.98	2	21119.44664	9.957949537	1125	1125	0	210524	42.81	89.541286	25.33	755806.4289	2803830.916	17.7
GAIBANDHA	GAIBANDHA	2379255	0	1451	0	210524	0	1125	30-Oct-21	43	50	31.5	4	21119.44664	9.957949537	1125	1125	0	210524	42.81	89.541286	25.33	755806.4289	2803830.916	17.7
GAIBANDHA	GAIBANDHA	2379255	0	1451	0	210524	0	1125	06-Nov-21	44	50	30.3	3	21119.44664	9.957949537	1125	1125	0	210524	42.81	89.541286	25.33	755806.4289	2803830.916	17.7
GAIBANDHA	GAIBANDHA	2379255	0	1451	0	210524	0	1125	13-Nov-21	45	50	27.7	0	21119.44664	9.957949537	1125	1125	0	210524	42.81	89.541286	25.33	755806.4289	2803830.916	17.7
GAIBANDHA	GAIBANDHA	2379255	0	1451	0	210524	0	1125	20-Nov-21	46	50	29	2	21119.44664	9.957949537	1125	1125	0	210524	42.81	89.541286	25.33	755806.4289	2803830.916	17.7
GAIBANDHA	GAIBANDHA	2379255	0	1451	0	210524	0	1125	27-Nov-21	47	50	28.1	2	21119.44664	9.957949537	1125	1125	0	210524	42.81	89.541286	25.33	755806.4289	2803830.916	17.7
GAIBANDHA	GAIBANDHA	2379255	0	1451	0	210524	0	1125	04-Dec-21	48	50	27.2	2	21119.44664	9.957949537	1125	1125	0	210524	42.81	89.541286	25.33	755806.4289	2803830.916	17.7
GAIBANDHA	GAIBANDHA	2379255	0	1451	0	210524	0	1125	11-Dec-21	49	50	26.8	3	21119.44664	9.957949537	1125	1125	0	210524	42.81	89.541286	25.33	755806.4289	2803830.916	17.7
GAIBANDHA	GAIBANDHA	2379255	0	1451	0	210524	0	1125	18-Dec-21	50	50	24.8	1	21119.44664	9.957949537	1125	1125	0	210524	42.81	89.541286	25.33	755806.4289	2803830.916	17.7
GAIBANDHA	GAIBANDHA	2379255	0	1451	0	210524	0	1125	25-Dec-21	51	50	25	2	21119.44664	9.957949537	1125	1125	0	210524	42.81	89.541286	25.33	755806.4289	2803830.916	17.7
GAIBANDHA	GAIBANDHA	2379255	0	1451	0	210524	0	1125	01-Jan-22	52	50	23.4	2	21119.44664	9.957949537	1125	1125	0	395898	42.81	89.541286	25.33	755806.4289	2803830.916	17.7
GAIBANDHA	GAIBANDHA	2379255	0	1451	0	210524	0	1125	08-Jan-22	53	50	24.7	7	21119.44664	9.957949537	1125	1125	0	395898	42.81	89.541286	25.33	755806.4289	2803830.916	17.7
GAIBANDHA	GAIBANDHA	2379255	0	1451	0	210524	0	1125	15-Jan-22	54	50	22.7	34	21119.44664	9.957949537	1125	1125	0	395898	42.81	89.541286	25.33	755806.4289	2803830.916	17.7
GAIBANDHA	GAIBANDHA	2379255	0	1451	0	210524	0	1125	22-Jan-22	55	50	22.3	148	21119.44664	9.957949537	1125	1125	0	395898	42.81	89.541286	25.33	755806.4289	2803830.916	17.7
GAIBANDHA	GAIBANDHA	2379255	0	1451	0	210524	0	1125	29-Jan-22	56	50	23.4	193	21119.44664	9.957949537	1125	1125	0	395898	42.81	89.541286	25.33	755806.4289	2803830.916	17.7
GAIBANDHA	GAIBANDHA	2379255	0	1451	0	210524	0	1125	05-Feb-22	57	50	22.5	118	21119.44664	9.957949537	1125	1125	0	395898	42.81	89.541286	25.33	755806.4289	2803830.916	17.7
GAIBANDHA	GAIBANDHA	2379255	0	1451	0	210524	0	1125	12-Feb-22	58	50	25.1	82	21119.44664	9.957949537	1125	1125	0	395898	42.81	89.541286	25.33	755806.4289	2803830.916	17.7
GAIBANDHA	GAIBANDHA	2379255	0	1451	0	210524	0	1125	19-Feb-22	59	50	27.1	31	21119.44664	9.957949537	1125	1125	0	395898	42.81	89.541286	25.33	755806.4289	2803830.916	17.7
GAIBANDHA	GAIBANDHA	2379255	0	1451	0	210524	0	1125	26-Feb-22	60	50	29	13	21119.44664	9.957949537	1125	1125	0	395898	42.81	89.541286	25.33	755806.4289	2803830.916	17.7
GAIBANDHA	GAIBANDHA	2379255	0	1451	0	210524	0	1125	05-Mar-22	61	50	30.7	0	21119.44664	9.957949537	1125	1125	0	395898	42.81	89.541286	25.33	755806.4289	2803830.916	17.7
GAIBANDHA	GAIBANDHA	2379255	0	1451	0	210524	0	1125	12-Mar-22	62	50	33.26	2	21119.44664	9.957949537	1125	1125	0	395898	42.81	89.541286	25.33	755806.4289	2803830.916	17.7
GAIBANDHA	GAIBANDHA	2379255	0	1451	0	210524	0	1125	19-Mar-22	63	50	36.01	0	21119.44664	9.957949537	1125	1125	0	395898	42.81	89.541286	25.33	755806.4289	2803830.916	17.7
GAIBANDHA	GAIBANDHA	2379255	0	1451	0	210524	0	1125	26-Mar-22	64	50	35.36	0	21119.44664	9.957949537	1125	1125	0	395898	42.81	89.541286	25.33	755806.4289	2803830.916	17.7
GAIBANDHA	GAIBANDHA	2379255	0	1451	0	210524	0	1125	02-Apr-22	65	50	34.71	0	21119.44664	9.957949537	1125	1125	0	395898	42.81	89.541286	25.33	755806.4289	2803830.916	17.7
GAIBANDHA	GAIBANDHA	2379255	0	1451	0	210524	0	1125	09-Apr-22	66	50	34.57	0	21119.44664	9.957949537	1125	1125	0	395898	42.81	89.541286	25.33	755806.4289	2803830.916	17.7
GAIBANDHA	GAIBANDHA	2379255	0	1451	0	210524	0	1125	16-Apr-22	67	50	33.43	0	21119.44664	9.957949537	1125	1125	0	395898	42.81	89.541286	25.33	755806.4289	2803830.916	17.7
GAIBANDHA	GAIBANDHA	2379255	0	1451	0	210524	0	1125	23-Apr-22	68	50	34.43	0	21119.44664	9.957949537	1125	1125	0	395898	42.81	89.541286	25.33	755806.4289	2803830.916	17.7
GAIBANDHA	GAIBANDHA	2379255	0	1451	0	210524	0	1125	30-Apr-22	69	50	32.43	0	21119.44664	9.957949537	1125	1125	0	395898	42.81	89.541286	25.33	755806.4289	2803830.916	17.7
GAIBANDHA	GAIBANDHA	2379255	0	1451	0	210524	0	1125	07-May-22	70	50	32	0	21119.44664	9.957949537	1125	1125	0	395898	42.81	89.541286	25.33	755806.4289	2803830.916	17.7
GAIBANDHA	GAIBANDHA	2379255	0	1451	0	210524	0	1125	14-May-22	71	50	35.7	0	21119.44664	9.957949537	1125	1125	0	395898	42.81	89.541286	25.33	755806.4289	2803830.916	17.7
GAIBANDHA	GAIBANDHA	2379255	0	1451	0	210524	0	1125	21-May-22	72	50	33.86	0	21119.44664	9.957949537	1125	1125	0	395898	42.81	89.541286	25.33	755806.4289	2803830.916	17.7
GAIBANDHA	GAIBANDHA	2379255	0	1451	0	210524	0	1125	28-May-22	73	50	32.57	0	21119.44664	9.957949537	1125	1125	0	395898	42.81	89.541286	25.33	755806.4289	2803830.916	17.7
GAIBANDHA	GAIBANDHA	2379255	0	1451	0	210524	0	1125	04-Jun-22	74	50	33.57	0	21119.44664	9.957949537	1125	1125	0	395898	42.81	89.541286	25.33	755806.4289	2803830.916	17.7
GAIBANDHA	GAIBANDHA	2379255	0	1451	0	210524	0	1125	11-Jun-22	75	50	32.14	0	21119.44664	9.957949537	1125	1125	0	395898	42.81	89.541286	25.33	755806.4289	2803830.916	17.7
GAIBANDHA	GAIBANDHA	2379255	0	1451	0	210524	0	1125	18-Jun-22	76	50	32.43	0	21119.44664	9.957949537	1125	1125	0	395898	42.81	89.541286	25.33	755806.4289	2803830.916	17.7
GAIBANDHA	GAIBANDHA	2379255	0	1451	0	210524	0	1125	25-Jun-22	77	50	32.57	0	21119.44664	9.957949537	1125	1125	0	395898	42.81	89.541286	25.33	755806.4289	2803830.916	17.7
GAIBANDHA	GAIBANDHA	2379255	0	1451	0	210524	0	1125	02-Jul-22	78	50	33.71	4	21119.44664	9.957949537	1125	1125	0	395898	42.81	89.541286	25.33	755806.4289	2803830.916	17.7
GAIBANDHA	GAIBANDHA	2379255	0	1451	0	210524	0	1125	09-Jul-22	79	50	34.43	9	21119.44664	9.957949537	1125	1125	0	395898	42.81	89.541286	25.33	755806.4289	2803830.916	17.7
GAIBANDHA	GAIBANDHA	2379255	0	1451	0	210524	0	1125	16-Jul-22	80	50	34.43	4	21119.44664	9.957949537	1125	1125	0	395898	42.81	89.541286	25.33	755806.4289	2803830.916	17.7
GAIBANDHA	GAIBANDHA	2379255	0	1451	0	210524	0	1125	23-Jul-22	81	50	32.43	0	21119.44664	9.957949537	1125	1125	0	395898	42.81	89.541286	25.33	755806.4289	2803830.916	17.7
GAIBANDHA	GAIBANDHA	2379255	0	1451	0	210524	0	1125	30-Jul-22	82	50	32.86	1	21119.44664	9.957949537	1125	1125	0	395898	42.81	89.541286	25.33	755806.4289	2803830.916	17.7
GAIBANDHA	GAIBANDHA	2379255	0	1451	0	210524	0	1125	06-Aug-22	83	50	33.43	0	21119.44664	9.957949537	1125	1125	0	395898	42.81	89.541286	25.33	755806.4289	2803830.916	17.7
GAIBANDHA	GAIBANDHA	2379255	0	1451	0	210524	0	1125	13-Aug-22	84	50	33	0	21119.44664	9.957949537	1125	1125	0	395898	42.81	89.541286	25.33	755806.4289	2803830.916	17.7
GAIBANDHA	GAIBANDHA	2379255	0	1451	0	210524	0	1125	20-Aug-22	85	50	33.71	1	21119.44664	9.957949537	1125	1125	0	395898	42.81	89.541286	25.33	755806.4289	2803830.916	17.7
GAIBANDHA	GAIBANDHA	2379255	0	1451	0	210524	0	1125	27-Aug-22	86	50	33.71	2	21119.44664	9.957949537	1125	1125	0	395898	42.81	89.541286	25.33	755806.4289	2803830.916	17.7
GAIBANDHA	GAIBANDHA	2379255	0	1451	0	210524	0	1125	03-Sep-22	87	50	32.86	0	21119.44664	9.957949537	1125	1125	0	395898	42.81	89.541286	25.33	755806.4289	2803830.916	17.7
GAIBANDHA	GAIBANDHA	2379255	0	1451	0	210524	0	1125	10-Sep-22	88	50	31.14	0	21119.44664	9.957949537	1125	1125	0	395898	42.81	89.541286	25.33	755806.4289	2803830.916	17.7
GAIBANDHA	GAIBANDHA	2379255	0	1451	0	210524	0	1125	17-Sep-22	89	50	32.71	4	21119.44664	9.957949537	1125	1125	0	395898	42.81	89.541286	25.33	755806.4289	2803830.916	17.7
GAIBANDHA	GAIBANDHA	2379255	0	1451	0	210524	0	1125	24-Sep-22	90	50	32.57	0	21119.44664	9.957949537	1125	1125	0	395898	42.81	89.541286	25.33	755806.4289	2803830.916	17.7
GAIBANDHA	GAIBANDHA	2379255	0	1451	0	210524	0	1125	01-Oct-22	91	50	32.59	0	21119.44664	9.957949537	1125	1125	0	395898	42.81	89.541286	25.33	755806.4289	2803830.916	17.7
GAIBANDHA	GAIBANDHA	2379255	0	1451	0	210524	0	1125	08-Oct-22	92	50	32.57	1	21119.44664	9.957949537	1125	1125	0	395898	42.81	89.541286	25.33	755806.4289	2803830.916	17.7
GAIBANDHA	GAIBANDHA	2379255	0	1451	0	210524	0	1125	15-Oct-22	93	50	33.43	0	21119.44664	9.957949537	1125	1125	0	395898	42.81	89.541286	25.33	755806.4289	2803830.916	17.7
GAIBANDHA	GAIBANDHA	2379255	0	1451	0	210524	0	1125	22-Oct-22	94	50	30.29	0	21119.44664	9.957949537	1125	1125	0	395898	42.81	89.541286	25.33	755806.4289	2803830.916	17.7
GAIBANDHA	GAIBANDHA	2379255	0	1451	0	210524	0	1125	29-Oct-22	95	50	31.14	0	21119.44664	9.957949537	1125	1125	0	395898	42.81	89.541286	25.33	755806.4289	2803830.916	17.7
GAZIPUR	GAZIPUR	3403912	0	1125	1037574	0	0	1884	05-Jun-21	22	20	33.67	192	28722.44744	10.26543424	1884	1884	0	1037574	62.6	90.420273	24	237553.33	2656624.22	46.7
GAZIPUR	GAZIPUR	3403912	0	1125	1037574	0	0	1884	12-Jun-21	23	20	32.51	331	28722.44744	10.26543424	1884	1884	0	1037574	62.6	90.420273	24	237553.33	2656624.22	46.7
GAZIPUR	GAZIPUR	3403912	0	1125	1037574	0	0	1884	19-Jun-21	24	20	30.54	397	28722.44744	10.26543424	1884	1884	0	1037574	62.6	90.420273	24	237553.33	2656624.22	46.7
GAZIPUR	GAZIPUR	3403912	0	1125	1037574	0	0	1884	26-Jun-21	25	20	32.87	501	28722.44744	10.26543424	1884	1884	0	1037574	62.6	90.420273	24	237553.33	2656624.22	46.7
GAZIPUR	GAZIPUR	3403912	0	1125	1037574	0	0	1884	03-Jul-21	26	20	31.34	1027	28722.44744	10.26543424	1884	1884	0	1037574	62.6	90.420273	24	237553.33	2656624.22	46.7
GAZIPUR	GAZIPUR	3403912	0	1125	1037574	0	0	1884	10-Jul-21	27	20	32	1459	28722.44744	10.26543424	1884	1884	0	1037574	62.6	90.420273	24	237553.33	2656624.22	46.7
GAZIPUR	GAZIPUR	3403912	0	1125	1037574	0	0	1884	17-Jul-21	28	20	33.76	1218	28722.44744	10.26543424	1884	1884	0	1037574	62.6	90.420273	24	237553.33	2656624.22	46.7
GAZIPUR	GAZIPUR	3403912	0	1125	1037574	0	0	1884	24-Jul-21	29	20	33.22	1612	28722.44744	10.26543424	1884	1884	0	1037574	62.6	90.420273	24	237553.33	2656624.22	46.7
GAZIPUR	GAZIPUR	3403912	0	1125	1037574	0	0	1884	31-Jul-21	30	20	31.38	1731	28722.44744	10.26543424	1884	1884	0	1037574	62.6	90.420273	24	237553.33	2656624.22	46.7
GAZIPUR	GAZIPUR	3403912	0	1125	1037574	0	0	1884	07-Aug-21	31	20	33.73	1181	28722.44744	10.26543424	1884	1884	0	1037574	62.6	90.420273	24	237553.33	2656624.22	46.7
GAZIPUR	GAZIPUR	3403912	0	1125	1037574	0	0	1884	14-Aug-21	32	20	33.86	982	28722.44744	10.26543424	1884	1884	0	1037574	62.6	90.420273	24	237553.33	2656624.22	46.7
GAZIPUR	GAZIPUR	3403912	0	1125	1037574	0	0	1884	21-Aug-21	33	20	32.5	992	28722.44744	10.26543424	1884	1884	0	1037574	62.6	90.420273	24	237553.33	2656624.22	46.7
GAZIPUR	GAZIPUR	3403912	0	1125	1037574	0	0	1884	28-Aug-21	34	20	33.32	575	28722.44744	10.26543424	1884	1884	0	1037574	62.6	90.420273	24	237553.33	2656624.22	46.7
GAZIPUR	GAZIPUR	3403912	0	1125	1037574	0	0	1884	04-Sep-21	35	20	34.16	385	28722.44744	10.26543424	1884	1884	0	1037574	62.6	90.420273	24	237553.33	2656624.22	46.7
GAZIPUR	GAZIPUR	3403912	0	1125	1037574	0	0	1884	11-Sep-21	36	20	34.23	228	28722.44744	10.26543424	1884	1884	0	1037574	62.6	90.420273	24	237553.33	2656624.22	46.7
GAZIPUR	GAZIPUR	3403912	0	1125	1037574	0	0	1884	18-Sep-21	37	20	32.71	166	28722.44744	10.26543424	1884	1884	0	1037574	62.6	90.420273	24	237553.33	2656624.22	46.7
GAZIPUR	GAZIPUR	3403912	0	1125	1037574	0	0	1884	25-Sep-21	38	20	34.82	91	28722.44744	10.26543424	1884	1884	0	1037574	62.6	90.420273	24	237553.33	2656624.22	46.7
GAZIPUR	GAZIPUR	3403912	0	1125	1037574	0	0	1884	02-Oct-21	39	20	33.6	124	28722.44744	10.26543424	1884	1884	0	1037574	62.6	90.420273	24	237553.33	2656624.22	46.7
GAZIPUR	GAZIPUR	3403912	0	1125	1037574	0	0	1884	09-Oct-21	40	20	33.8	71	28722.44744	10.26543424	1884	1884	0	1037574	62.6	90.420273	24	237553.33	2656624.22	46.7
GAZIPUR	GAZIPUR	3403912	0	1125	1037574	0	0	1884	16-Oct-21	41	20	33.19	41	28722.44744	10.26543424	1884	1884	0	1037574	62.6	90.420273	24	237553.33	2656624.22	46.7
GAZIPUR	GAZIPUR	3403912	0	1125	1037574	0	0	1884	23-Oct-21	42	20	32.08	24	28722.44744	10.26543424	1884	1884	0	1037574	62.6	90.420273	24	237553.33	2656624.22	46.7
GAZIPUR	GAZIPUR	3403912	0	1125	1037574	0	0	1884	30-Oct-21	43	20	33.06	40	28722.44744	10.26543424	1884	1884	0	1037574	62.6	90.420273	24	237553.33	2656624.22	46.7
GAZIPUR	GAZIPUR	3403912	0	1125	1037574	0	0	1884	06-Nov-21	44	20	31.2	41	28722.44744	10.26543424	1884	1884	0	1037574	62.6	90.420273	24	237553.33	2656624.22	46.7
GAZIPUR	GAZIPUR	3403912	0	1125	1037574	0	0	1884	13-Nov-21	45	20	27.6	27	28722.44744	10.26543424	1884	1884	0	1037574	62.6	90.420273	24	237553.33	2656624.22	46.7
GAZIPUR	GAZIPUR	3403912	0	1125	1037574	0	0	1884	20-Nov-21	46	20	30.9	65	28722.44744	10.26543424	1884	1884	0	1037574	62.6	90.420273	24	237553.33	2656624.22	46.7
GAZIPUR	GAZIPUR	3403912	0	1125	1037574	0	0	1884	27-Nov-21	47	20	29.68	6	28722.44744	10.26543424	1884	1884	0	1037574	62.6	90.420273	24	237553.33	2656624.22	46.7
GAZIPUR	GAZIPUR	3403912	0	1125	1037574	0	0	1884	04-Dec-21	48	20	26.8	10	28722.44744	10.26543424	1884	1884	0	1037574	62.6	90.420273	24	237553.33	2656624.22	46.7
GAZIPUR	GAZIPUR	3403912	0	1125	1037574	0	0	1884	11-Dec-21	49	20	27.5	12	28722.44744	10.26543424	1884	1884	0	1037574	62.6	90.420273	24	237553.33	2656624.22	46.7
GAZIPUR	GAZIPUR	3403912	0	1125	1037574	0	0	1884	18-Dec-21	50	20	25.8	16	28722.44744	10.26543424	1884	1884	0	1037574	62.6	90.420273	24	237553.33	2656624.22	46.7
GAZIPUR	GAZIPUR	3403912	0	1125	1037574	0	0	1884	25-Dec-21	51	20	26	22	28722.44744	10.26543424	1884	1884	0	1037574	62.6	90.420273	24	237553.33	2656624.22	46.7
GAZIPUR	GAZIPUR	3403912	0	1125	1037574	0	0	1884	01-Jan-22	52	20	25.5	21	28722.44744	10.26543424	1884	1884	0	3380772	81.25	90.420273	24	237553.33	2656624.22	46.7
GAZIPUR	GAZIPUR	3403912	0	1125	1037574	0	0	1884	08-Jan-22	53	20	26.4	123	28722.44744	10.26543424	1884	1884	0	3380772	81.25	90.420273	24	237553.33	2656624.22	46.7
GAZIPUR	GAZIPUR	3403912	0	1125	1037574	0	0	1884	15-Jan-22	54	20	24.9	463	28722.44744	10.26543424	1884	1884	0	3380772	81.25	90.420273	24	237553.33	2656624.22	46.7
GAZIPUR	GAZIPUR	3403912	0	1125	1037574	0	0	1884	22-Jan-22	55	20	24.1	1181	28722.44744	10.26543424	1884	1884	0	3380772	81.25	90.420273	24	237553.33	2656624.22	46.7
GAZIPUR	GAZIPUR	3403912	0	1125	1037574	0	0	1884	29-Jan-22	56	20	26	1241	28722.44744	10.26543424	1884	1884	0	3380772	81.25	90.420273	24	237553.33	2656624.22	46.7
GAZIPUR	GAZIPUR	3403912	0	1125	1037574	0	0	1884	05-Feb-22	57	20	23.8	430	28722.44744	10.26543424	1884	1884	0	3380772	81.25	90.420273	24	237553.33	2656624.22	46.7
GAZIPUR	GAZIPUR	3403912	0	1125	1037574	0	0	1884	12-Feb-22	58	20	26.5	293	28722.44744	10.26543424	1884	1884	0	3380772	81.25	90.420273	24	237553.33	2656624.22	46.7
GAZIPUR	GAZIPUR	3403912	0	1125	1037574	0	0	1884	19-Feb-22	59	20	28.2	218	28722.44744	10.26543424	1884	1884	0	3380772	81.25	90.420273	24	237553.33	2656624.22	46.7
GAZIPUR	GAZIPUR	3403912	0	1125	1037574	0	0	1884	26-Feb-22	60	20	30	82	28722.44744	10.26543424	1884	1884	0	3380772	81.25	90.420273	24	237553.33	2656624.22	46.7
GAZIPUR	GAZIPUR	3403912	0	1125	1037574	0	0	1884	05-Mar-22	61	20	31.83	57	28722.44744	10.26543424	1884	1884	0	3380772	81.25	90.420273	24	237553.33	2656624.22	46.7
GAZIPUR	GAZIPUR	3403912	0	1125	1037574	0	0	1884	12-Mar-22	62	20	33.91	39	28722.44744	10.26543424	1884	1884	0	3380772	81.25	90.420273	24	237553.33	2656624.22	46.7
GAZIPUR	GAZIPUR	3403912	0	1125	1037574	0	0	1884	19-Mar-22	63	20	35.94	7	28722.44744	10.26543424	1884	1884	0	3380772	81.25	90.420273	24	237553.33	2656624.22	46.7
GAZIPUR	GAZIPUR	3403912	0	1125	1037574	0	0	1884	26-Mar-22	64	20	33.73	17	28722.44744	10.26543424	1884	1884	0	3380772	81.25	90.420273	24	237553.33	2656624.22	46.7
GAZIPUR	GAZIPUR	3403912	0	1125	1037574	0	0	1884	02-Apr-22	65	20	34.71	7	28722.44744	10.26543424	1884	1884	0	3380772	81.25	90.420273	24	237553.33	2656624.22	46.7
GAZIPUR	GAZIPUR	3403912	0	1125	1037574	0	0	1884	09-Apr-22	66	20	34.71	4	28722.44744	10.26543424	1884	1884	0	3380772	81.25	90.420273	24	237553.33	2656624.22	46.7
GAZIPUR	GAZIPUR	3403912	0	1125	1037574	0	0	1884	16-Apr-22	67	20	33.43	6	28722.44744	10.26543424	1884	1884	0	3380772	81.25	90.420273	24	237553.33	2656624.22	46.7
GAZIPUR	GAZIPUR	3403912	0	1125	1037574	0	0	1884	23-Apr-22	68	20	35.86	8	28722.44744	10.26543424	1884	1884	0	3380772	81.25	90.420273	24	237553.33	2656624.22	46.7
GAZIPUR	GAZIPUR	3403912	0	1125	1037574	0	0	1884	30-Apr-22	69	20	32.43	1	28722.44744	10.26543424	1884	1884	0	3380772	81.25	90.420273	24	237553.33	2656624.22	46.7
GAZIPUR	GAZIPUR	3403912	0	1125	1037574	0	0	1884	07-May-22	70	20	32	1	28722.44744	10.26543424	1884	1884	0	3380772	81.25	90.420273	24	237553.33	2656624.22	46.7
GAZIPUR	GAZIPUR	3403912	0	1125	1037574	0	0	1884	14-May-22	71	20	38.14	2	28722.44744	10.26543424	1884	1884	0	3380772	81.25	90.420273	24	237553.33	2656624.22	46.7
GAZIPUR	GAZIPUR	3403912	0	1125	1037574	0	0	1884	21-May-22	72	20	33.86	4	28722.44744	10.26543424	1884	1884	0	3380772	81.25	90.420273	24	237553.33	2656624.22	46.7
GAZIPUR	GAZIPUR	3403912	0	1125	1037574	0	0	1884	28-May-22	73	20	32.57	5	28722.44744	10.26543424	1884	1884	0	3380772	81.25	90.420273	24	237553.33	2656624.22	46.7
GAZIPUR	GAZIPUR	3403912	0	1125	1037574	0	0	1884	04-Jun-22	74	20	33.57	1	28722.44744	10.26543424	1884	1884	0	3380772	81.25	90.420273	24	237553.33	2656624.22	46.7
GAZIPUR	GAZIPUR	3403912	0	1125	1037574	0	0	1884	11-Jun-22	75	20	32.14	4	28722.44744	10.26543424	1884	1884	0	3380772	81.25	90.420273	24	237553.33	2656624.22	46.7
GAZIPUR	GAZIPUR	3403912	0	1125	1037574	0	0	1884	18-Jun-22	76	20	32.43	31	28722.44744	10.26543424	1884	1884	0	3380772	81.25	90.420273	24	237553.33	2656624.22	46.7
GAZIPUR	GAZIPUR	3403912	0	1125	1037574	0	0	1884	25-Jun-22	77	20	32.57	116	28722.44744	10.26543424	1884	1884	0	3380772	81.25	90.420273	24	237553.33	2656624.22	46.7
GAZIPUR	GAZIPUR	3403912	0	1125	1037574	0	0	1884	02-Jul-22	78	20	33.71	121	28722.44744	10.26543424	1884	1884	0	3380772	81.25	90.420273	24	237553.33	2656624.22	46.7
GAZIPUR	GAZIPUR	3403912	0	1125	1037574	0	0	1884	09-Jul-22	79	20	34.43	58	28722.44744	10.26543424	1884	1884	0	3380772	81.25	90.420273	24	237553.33	2656624.22	46.7
GAZIPUR	GAZIPUR	3403912	0	1125	1037574	0	0	1884	16-Jul-22	80	20	33.43	74	28722.44744	10.26543424	1884	1884	0	3380772	81.25	90.420273	24	237553.33	2656624.22	46.7
GAZIPUR	GAZIPUR	3403912	0	1125	1037574	0	0	1884	23-Jul-22	81	20	32.43	27	28722.44744	10.26543424	1884	1884	0	3380772	81.25	90.420273	24	237553.33	2656624.22	46.7
GAZIPUR	GAZIPUR	3403912	0	1125	1037574	0	0	1884	30-Jul-22	82	20	32.86	11	28722.44744	10.26543424	1884	1884	0	3380772	81.25	90.420273	24	237553.33	2656624.22	46.7
GAZIPUR	GAZIPUR	3403912	0	1125	1037574	0	0	1884	06-Aug-22	83	20	33.43	4	28722.44744	10.26543424	1884	1884	0	3380772	81.25	90.420273	24	237553.33	2656624.22	46.7
GAZIPUR	GAZIPUR	3403912	0	1125	1037574	0	0	1884	13-Aug-22	84	20	33	7	28722.44744	10.26543424	1884	1884	0	3380772	81.25	90.420273	24	237553.33	2656624.22	46.7
GAZIPUR	GAZIPUR	3403912	0	1125	1037574	0	0	1884	20-Aug-22	85	20	33.71	3	28722.44744	10.26543424	1884	1884	0	3380772	81.25	90.420273	24	237553.33	2656624.22	46.7
GAZIPUR	GAZIPUR	3403912	0	1125	1037574	0	0	1884	27-Aug-22	86	20	33.71	13	28722.44744	10.26543424	1884	1884	0	3380772	81.25	90.420273	24	237553.33	2656624.22	46.7
GAZIPUR	GAZIPUR	3403912	0	1125	1037574	0	0	1884	03-Sep-22	87	20	35.71	38	28722.44744	10.26543424	1884	1884	0	3380772	81.25	90.420273	24	237553.33	2656624.22	46.7
GAZIPUR	GAZIPUR	3403912	0	1125	1037574	0	0	1884	10-Sep-22	88	20	31.14	31	28722.44744	10.26543424	1884	1884	0	3380772	81.25	90.420273	24	237553.33	2656624.22	46.7
GAZIPUR	GAZIPUR	3403912	0	1125	1037574	0	0	1884	17-Sep-22	89	20	32.71	30	28722.44744	10.26543424	1884	1884	0	3380772	81.25	90.420273	24	237553.33	2656624.22	46.7
GAZIPUR	GAZIPUR	3403912	0	1125	1037574	0	0	1884	24-Sep-22	90	20	32.57	46	28722.44744	10.26543424	1884	1884	0	3380772	81.25	90.420273	24	237553.33	2656624.22	46.7
GAZIPUR	GAZIPUR	3403912	0	1125	1037574	0	0	1884	01-Oct-22	91	20	32.57	27	28722.44744	10.26543424	1884	1884	0	3380772	81.25	90.420273	24	237553.33	2656624.22	46.7
GAZIPUR	GAZIPUR	3403912	0	1125	1037574	0	0	1884	08-Oct-22	92	20	32.57	31	28722.44744	10.26543424	1884	1884	0	3380772	81.25	90.420273	24	237553.33	2656624.22	46.7
GAZIPUR	GAZIPUR	3403912	0	1125	1037574	0	0	1884	15-Oct-22	93	20	33.43	23	28722.44744	10.26543424	1884	1884	0	3380772	81.25	90.420273	24	237553.33	2656624.22	46.7
GAZIPUR	GAZIPUR	3403912	0	1125	1037574	0	0	1884	22-Oct-22	94	20	31.71	9	28722.44744	10.26543424	1884	1884	0	3380772	81.25	90.420273	24	237553.33	2656624.22	46.7
GAZIPUR	GAZIPUR	3403912	0	1125	1037574	0	0	1884	29-Oct-22	95	20	31.14	3	28722.44744	10.26543424	1884	1884	0	3380772	81.25	90.420273	24	237553.33	2656624.22	46.7
GAZIPUR	GAZIPUR	3403912	0	1125	1037574	0	0	1884	05-Nov-22	96	20	30.71	2	28722.44744	10.26543424	1884	1884	0	3380772	81.25	90.420273	24	237553.33	2656624.22	46.7
GAZIPUR	GAZIPUR	3403912	0	1125	1037574	0	0	1884	12-Nov-22	97	20	29.71	1	28722.44744	10.26543424	1884	1884	0	3380772	81.25	90.420273	24	237553.33	2656624.22	46.7
GAZIPUR	GAZIPUR	3403912	0	1125	1037574	0	0	1884	19-Nov-22	98	20	29.43	0	28722.44744	10.26543424	1884	1884	0	3380772	81.25	90.420273	24	237553.33	2656624.22	46.7
GOPALGANJ	GOPALGANJ	1172415	0	1884	0	128705	798	0	05-Jun-21	22	22	34.37	95	9555.218549	9.164842729	798	0	798	128705	58.09	89.824717	23.02	789515.0223	2548816.214	12.1
GOPALGANJ	GOPALGANJ	1172415	0	1884	0	128705	798	0	12-Jun-21	23	22	31.8	215	9555.218549	9.164842729	798	0	798	128705	58.09	89.824717	23.02	789515.0223	2548816.214	12.1
GOPALGANJ	GOPALGANJ	1172415	0	1884	0	128705	798	0	19-Jun-21	24	22	31	328	9555.218549	9.164842729	798	0	798	128705	58.09	89.824717	23.02	789515.0223	2548816.214	12.1
GOPALGANJ	GOPALGANJ	1172415	0	1884	0	128705	798	0	26-Jun-21	25	22	33.63	577	9555.218549	9.164842729	798	0	798	128705	58.09	89.824717	23.02	789515.0223	2548816.214	12.1
GOPALGANJ	GOPALGANJ	1172415	0	1884	0	128705	798	0	03-Jul-21	26	22	31.74	724	9555.218549	9.164842729	798	0	798	128705	58.09	89.824717	23.02	789515.0223	2548816.214	12.1
GOPALGANJ	GOPALGANJ	1172415	0	1884	0	128705	798	0	10-Jul-21	27	22	32.5	508	9555.218549	9.164842729	798	0	798	128705	58.09	89.824717	23.02	789515.0223	2548816.214	12.1
GOPALGANJ	GOPALGANJ	1172415	0	1884	0	128705	798	0	17-Jul-21	28	22	33.7	344	9555.218549	9.164842729	798	0	798	128705	58.09	89.824717	23.02	789515.0223	2548816.214	12.1
GOPALGANJ	GOPALGANJ	1172415	0	1884	0	128705	798	0	24-Jul-21	29	22	33.06	775	9555.218549	9.164842729	798	0	798	128705	58.09	89.824717	23.02	789515.0223	2548816.214	12.1
GOPALGANJ	GOPALGANJ	1172415	0	1884	0	128705	798	0	31-Jul-21	30	22	31.36	740	9555.218549	9.164842729	798	0	798	128705	58.09	89.824717	23.02	789515.0223	2548816.214	12.1
GOPALGANJ	GOPALGANJ	1172415	0	1884	0	128705	798	0	07-Aug-21	31	22	33.26	679	9555.218549	9.164842729	798	0	798	128705	58.09	89.824717	23.02	789515.0223	2548816.214	12.1
GOPALGANJ	GOPALGANJ	1172415	0	1884	0	128705	798	0	14-Aug-21	32	22	32.96	346	9555.218549	9.164842729	798	0	798	128705	58.09	89.824717	23.02	789515.0223	2548816.214	12.1
GOPALGANJ	GOPALGANJ	1172415	0	1884	0	128705	798	0	21-Aug-21	33	22	31.86	286	9555.218549	9.164842729	798	0	798	128705	58.09	89.824717	23.02	789515.0223	2548816.214	12.1
GOPALGANJ	GOPALGANJ	1172415	0	1884	0	128705	798	0	28-Aug-21	34	22	33.16	188	9555.218549	9.164842729	798	0	798	128705	58.09	89.824717	23.02	789515.0223	2548816.214	12.1
GOPALGANJ	GOPALGANJ	1172415	0	1884	0	128705	798	0	04-Sep-21	35	22	33.43	113	9555.218549	9.164842729	798	0	798	128705	58.09	89.824717	23.02	789515.0223	2548816.214	12.1
GOPALGANJ	GOPALGANJ	1172415	0	1884	0	128705	798	0	11-Sep-21	36	22	33.63	173	9555.218549	9.164842729	798	0	798	128705	58.09	89.824717	23.02	789515.0223	2548816.214	12.1
GOPALGANJ	GOPALGANJ	1172415	0	1884	0	128705	798	0	18-Sep-21	37	22	32.2	40	9555.218549	9.164842729	798	0	798	128705	58.09	89.824717	23.02	789515.0223	2548816.214	12.1
GOPALGANJ	GOPALGANJ	1172415	0	1884	0	128705	798	0	25-Sep-21	38	22	33.86	32	9555.218549	9.164842729	798	0	798	128705	58.09	89.824717	23.02	789515.0223	2548816.214	12.1
GOPALGANJ	GOPALGANJ	1172415	0	1884	0	128705	798	0	02-Oct-21	39	22	33.94	25	9555.218549	9.164842729	798	0	798	128705	58.09	89.824717	23.02	789515.0223	2548816.214	12.1
GOPALGANJ	GOPALGANJ	1172415	0	1884	0	128705	798	0	09-Oct-21	40	22	33.77	23	9555.218549	9.164842729	798	0	798	128705	58.09	89.824717	23.02	789515.0223	2548816.214	12.1
GOPALGANJ	GOPALGANJ	1172415	0	1884	0	128705	798	0	16-Oct-21	41	22	32.5	12	9555.218549	9.164842729	798	0	798	128705	58.09	89.824717	23.02	789515.0223	2548816.214	12.1
GOPALGANJ	GOPALGANJ	1172415	0	1884	0	128705	798	0	23-Oct-21	42	22	32.06	7	9555.218549	9.164842729	798	0	798	128705	58.09	89.824717	23.02	789515.0223	2548816.214	12.1
GOPALGANJ	GOPALGANJ	1172415	0	1884	0	128705	798	0	30-Oct-21	43	22	32.4	5	9555.218549	9.164842729	798	0	798	128705	58.09	89.824717	23.02	789515.0223	2548816.214	12.1
GOPALGANJ	GOPALGANJ	1172415	0	1884	0	128705	798	0	06-Nov-21	44	22	30.9	3	9555.218549	9.164842729	798	0	798	128705	58.09	89.824717	23.02	789515.0223	2548816.214	12.1
GOPALGANJ	GOPALGANJ	1172415	0	1884	0	128705	798	0	13-Nov-21	45	22	27.9	5	9555.218549	9.164842729	798	0	798	128705	58.09	89.824717	23.02	789515.0223	2548816.214	12.1
GOPALGANJ	GOPALGANJ	1172415	0	1884	0	128705	798	0	20-Nov-21	46	22	29.6	1	9555.218549	9.164842729	798	0	798	128705	58.09	89.824717	23.02	789515.0223	2548816.214	12.1
GOPALGANJ	GOPALGANJ	1172415	0	1884	0	128705	798	0	27-Nov-21	47	22	28.9	6	9555.218549	9.164842729	798	0	798	128705	58.09	89.824717	23.02	789515.0223	2548816.214	12.1
GOPALGANJ	GOPALGANJ	1172415	0	1884	0	128705	798	0	04-Dec-21	48	22	26.4	3	9555.218549	9.164842729	798	0	798	128705	58.09	89.824717	23.02	789515.0223	2548816.214	12.1
GOPALGANJ	GOPALGANJ	1172415	0	1884	0	128705	798	0	11-Dec-21	49	22	26.4	4	9555.218549	9.164842729	798	0	798	128705	58.09	89.824717	23.02	789515.0223	2548816.214	12.1
GOPALGANJ	GOPALGANJ	1172415	0	1884	0	128705	798	0	18-Dec-21	50	22	24.6	7	9555.218549	9.164842729	798	0	798	128705	58.09	89.824717	23.02	789515.0223	2548816.214	12.1
GOPALGANJ	GOPALGANJ	1172415	0	1884	0	128705	798	0	25-Dec-21	51	22	25.4	4	9555.218549	9.164842729	798	0	798	128705	58.09	89.824717	23.02	789515.0223	2548816.214	12.1
GOPALGANJ	GOPALGANJ	1172415	0	1884	0	128705	798	0	01-Jan-22	52	22	24	4	9555.218549	9.164842729	798	0	798	259097	79.76	89.824717	23.02	789515.0223	2548816.214	12.1
GOPALGANJ	GOPALGANJ	1172415	0	1884	0	128705	798	0	08-Jan-22	53	22	26.7	20	9555.218549	9.164842729	798	0	798	259097	79.76	89.824717	23.02	789515.0223	2548816.214	12.1
GOPALGANJ	GOPALGANJ	1172415	0	1884	0	128705	798	0	15-Jan-22	54	22	24.1	80	9555.218549	9.164842729	798	0	798	259097	79.76	89.824717	23.02	789515.0223	2548816.214	12.1
GOPALGANJ	GOPALGANJ	1172415	0	1884	0	128705	798	0	22-Jan-22	55	22	23.9	444	9555.218549	9.164842729	798	0	798	259097	79.76	89.824717	23.02	789515.0223	2548816.214	12.1
GOPALGANJ	GOPALGANJ	1172415	0	1884	0	128705	798	0	29-Jan-22	56	22	22.9	631	9555.218549	9.164842729	798	0	798	259097	79.76	89.824717	23.02	789515.0223	2548816.214	12.1
GOPALGANJ	GOPALGANJ	1172415	0	1884	0	128705	798	0	05-Feb-22	57	22	24.8	402	9555.218549	9.164842729	798	0	798	259097	79.76	89.824717	23.02	789515.0223	2548816.214	12.1
GOPALGANJ	GOPALGANJ	1172415	0	1884	0	128705	798	0	12-Feb-22	58	22	24.5	174	9555.218549	9.164842729	798	0	798	259097	79.76	89.824717	23.02	789515.0223	2548816.214	12.1
GOPALGANJ	GOPALGANJ	1172415	0	1884	0	128705	798	0	19-Feb-22	59	22	27.6	60	9555.218549	9.164842729	798	0	798	259097	79.76	89.824717	23.02	789515.0223	2548816.214	12.1
GOPALGANJ	GOPALGANJ	1172415	0	1884	0	128705	798	0	26-Feb-22	60	22	29.8	30	9555.218549	9.164842729	798	0	798	259097	79.76	89.824717	23.02	789515.0223	2548816.214	12.1
GOPALGANJ	GOPALGANJ	1172415	0	1884	0	128705	798	0	05-Mar-22	61	22	31.5	42	9555.218549	9.164842729	798	0	798	259097	79.76	89.824717	23.02	789515.0223	2548816.214	12.1
GOPALGANJ	GOPALGANJ	1172415	0	1884	0	128705	798	0	12-Mar-22	62	22	33.8	72	9555.218549	9.164842729	798	0	798	259097	79.76	89.824717	23.02	789515.0223	2548816.214	12.1
GOPALGANJ	GOPALGANJ	1172415	0	1884	0	128705	798	0	19-Mar-22	63	22	35.8	13	9555.218549	9.164842729	798	0	798	259097	79.76	89.824717	23.02	789515.0223	2548816.214	12.1
GOPALGANJ	GOPALGANJ	1172415	0	1884	0	128705	798	0	26-Mar-22	64	22	34.2	16	9555.218549	9.164842729	798	0	798	259097	79.76	89.824717	23.02	789515.0223	2548816.214	12.1
GOPALGANJ	GOPALGANJ	1172415	0	1884	0	128705	798	0	02-Apr-22	65	22	34.71	6	9555.218549	9.164842729	798	0	798	259097	79.76	89.824717	23.02	789515.0223	2548816.214	12.1
GOPALGANJ	GOPALGANJ	1172415	0	1884	0	128705	798	0	09-Apr-22	66	22	34.71	0	9555.218549	9.164842729	798	0	798	259097	79.76	89.824717	23.02	789515.0223	2548816.214	12.1
GOPALGANJ	GOPALGANJ	1172415	0	1884	0	128705	798	0	16-Apr-22	67	22	33.43	0	9555.218549	9.164842729	798	0	798	259097	79.76	89.824717	23.02	789515.0223	2548816.214	12.1
GOPALGANJ	GOPALGANJ	1172415	0	1884	0	128705	798	0	23-Apr-22	68	22	35.86	1	9555.218549	9.164842729	798	0	798	259097	79.76	89.824717	23.02	789515.0223	2548816.214	12.1
GOPALGANJ	GOPALGANJ	1172415	0	1884	0	128705	798	0	30-Apr-22	69	22	32.43	0	9555.218549	9.164842729	798	0	798	259097	79.76	89.824717	23.02	789515.0223	2548816.214	12.1
GOPALGANJ	GOPALGANJ	1172415	0	1884	0	128705	798	0	07-May-22	70	22	32	1	9555.218549	9.164842729	798	0	798	259097	79.76	89.824717	23.02	789515.0223	2548816.214	12.1
GOPALGANJ	GOPALGANJ	1172415	0	1884	0	128705	798	0	14-May-22	71	22	38.14	1	9555.218549	9.164842729	798	0	798	259097	79.76	89.824717	23.02	789515.0223	2548816.214	12.1
GOPALGANJ	GOPALGANJ	1172415	0	1884	0	128705	798	0	21-May-22	72	22	33.86	0	9555.218549	9.164842729	798	0	798	259097	79.76	89.824717	23.02	789515.0223	2548816.214	12.1
GOPALGANJ	GOPALGANJ	1172415	0	1884	0	128705	798	0	28-May-22	73	22	32.57	3	9555.218549	9.164842729	798	0	798	259097	79.76	89.824717	23.02	789515.0223	2548816.214	12.1
GOPALGANJ	GOPALGANJ	1172415	0	1884	0	128705	798	0	04-Jun-22	74	22	33.57	4	9555.218549	9.164842729	798	0	798	259097	79.76	89.824717	23.02	789515.0223	2548816.214	12.1
GOPALGANJ	GOPALGANJ	1172415	0	1884	0	128705	798	0	11-Jun-22	75	22	32.14	0	9555.218549	9.164842729	798	0	798	259097	79.76	89.824717	23.02	789515.0223	2548816.214	12.1
GOPALGANJ	GOPALGANJ	1172415	0	1884	0	128705	798	0	18-Jun-22	76	22	32.43	1	9555.218549	9.164842729	798	0	798	259097	79.76	89.824717	23.02	789515.0223	2548816.214	12.1
GOPALGANJ	GOPALGANJ	1172415	0	1884	0	128705	798	0	25-Jun-22	77	22	32.57	28	9555.218549	9.164842729	798	0	798	259097	79.76	89.824717	23.02	789515.0223	2548816.214	12.1
GOPALGANJ	GOPALGANJ	1172415	0	1884	0	128705	798	0	02-Jul-22	78	22	33.71	143	9555.218549	9.164842729	798	0	798	259097	79.76	89.824717	23.02	789515.0223	2548816.214	12.1
GOPALGANJ	GOPALGANJ	1172415	0	1884	0	128705	798	0	09-Jul-22	79	22	34.43	36	9555.218549	9.164842729	798	0	798	259097	79.76	89.824717	23.02	789515.0223	2548816.214	12.1
GOPALGANJ	GOPALGANJ	1172415	0	1884	0	128705	798	0	16-Jul-22	80	22	33.43	109	9555.218549	9.164842729	798	0	798	259097	79.76	89.824717	23.02	789515.0223	2548816.214	12.1
GOPALGANJ	GOPALGANJ	1172415	0	1884	0	128705	798	0	23-Jul-22	81	22	32.43	52	9555.218549	9.164842729	798	0	798	259097	79.76	89.824717	23.02	789515.0223	2548816.214	12.1
GOPALGANJ	GOPALGANJ	1172415	0	1884	0	128705	798	0	30-Jul-22	82	22	32.86	10	9555.218549	9.164842729	798	0	798	259097	79.76	89.824717	23.02	789515.0223	2548816.214	12.1
GOPALGANJ	GOPALGANJ	1172415	0	1884	0	128705	798	0	06-Aug-22	83	22	33.43	8	9555.218549	9.164842729	798	0	798	259097	79.76	89.824717	23.02	789515.0223	2548816.214	12.1
GOPALGANJ	GOPALGANJ	1172415	0	1884	0	128705	798	0	13-Aug-22	84	22	33	92	9555.218549	9.164842729	798	0	798	259097	79.76	89.824717	23.02	789515.0223	2548816.214	12.1
GOPALGANJ	GOPALGANJ	1172415	0	1884	0	128705	798	0	20-Aug-22	85	22	33.71	4	9555.218549	9.164842729	798	0	798	259097	79.76	89.824717	23.02	789515.0223	2548816.214	12.1
GOPALGANJ	GOPALGANJ	1172415	0	1884	0	128705	798	0	27-Aug-22	86	22	33.71	6	9555.218549	9.164842729	798	0	798	259097	79.76	89.824717	23.02	789515.0223	2548816.214	12.1
GOPALGANJ	GOPALGANJ	1172415	0	1884	0	128705	798	0	03-Sep-22	87	22	35.71	1	9555.218549	9.164842729	798	0	798	259097	79.76	89.824717	23.02	789515.0223	2548816.214	12.1
GOPALGANJ	GOPALGANJ	1172415	0	1884	0	128705	798	0	10-Sep-22	88	22	31.14	6	9555.218549	9.164842729	798	0	798	259097	79.76	89.824717	23.02	789515.0223	2548816.214	12.1
GOPALGANJ	GOPALGANJ	1172415	0	1884	0	128705	798	0	17-Sep-22	89	22	32.71	18	9555.218549	9.164842729	798	0	798	259097	79.76	89.824717	23.02	789515.0223	2548816.214	12.1
GOPALGANJ	GOPALGANJ	1172415	0	1884	0	128705	798	0	24-Sep-22	90	22	32.57	12	9555.218549	9.164842729	798	0	798	259097	79.76	89.824717	23.02	789515.0223	2548816.214	12.1
GOPALGANJ	GOPALGANJ	1172415	0	1884	0	128705	798	0	01-Oct-22	91	22	32.57	19	9555.218549	9.164842729	798	0	798	259097	79.76	89.824717	23.02	789515.0223	2548816.214	12.1
GOPALGANJ	GOPALGANJ	1172415	0	1884	0	128705	798	0	08-Oct-22	92	22	32.57	26	9555.218549	9.164842729	798	0	798	259097	79.76	89.824717	23.02	789515.0223	2548816.214	12.1
GOPALGANJ	GOPALGANJ	1172415	0	1884	0	128705	798	0	15-Oct-22	93	22	33.43	3	9555.218549	9.164842729	798	0	798	259097	79.76	89.824717	23.02	789515.0223	2548816.214	12.1
GOPALGANJ	GOPALGANJ	1172415	0	1884	0	128705	798	0	22-Oct-22	94	22	31.71	1	9555.218549	9.164842729	798	0	798	259097	79.76	89.824717	23.02	789515.0223	2548816.214	12.1
GOPALGANJ	GOPALGANJ	1172415	0	1884	0	128705	798	0	29-Oct-22	95	22	31.14	0	9555.218549	9.164842729	798	0	798	259097	79.76	89.824717	23.02	789515.0223	2548816.214	12.1
GOPALGANJ	GOPALGANJ	1172415	0	1884	0	128705	798	0	05-Nov-22	96	22	30.71	0	9555.218549	9.164842729	798	0	798	259097	79.76	89.824717	23.02	789515.0223	2548816.214	12.1
GOPALGANJ	GOPALGANJ	1172415	0	1884	0	128705	798	0	12-Nov-22	97	22	29.71	0	9555.218549	9.164842729	798	0	798	259097	79.76	89.824717	23.02	789515.0223	2548816.214	12.1
GOPALGANJ	GOPALGANJ	1172415	0	1884	0	128705	798	0	19-Nov-22	98	22	29.43	0	9555.218549	9.164842729	798	0	798	259097	79.76	89.824717	23.02	789515.0223	2548816.214	12.1
HABIGANJ	HABIGANJ	2089001	0	798	0	244966	792	0	05-Jun-21	22	57	29.73	27	18741.29047	9.838484415	792	0	792	244966	40.53	91.417063	24.38	339465.4085	2697643.924	46.8
HABIGANJ	HABIGANJ	2089001	0	798	0	244966	792	0	12-Jun-21	23	57	34.9	32	18741.29047	9.838484415	792	0	792	244966	40.53	91.417063	24.38	339465.4085	2697643.924	46.8
HABIGANJ	HABIGANJ	2089001	0	798	0	244966	792	0	19-Jun-21	24	57	32.1	53	18741.29047	9.838484415	792	0	792	244966	40.53	91.417063	24.38	339465.4085	2697643.924	46.8
HABIGANJ	HABIGANJ	2089001	0	798	0	244966	792	0	26-Jun-21	25	57	31.87	155	18741.29047	9.838484415	792	0	792	244966	40.53	91.417063	24.38	339465.4085	2697643.924	46.8
HABIGANJ	HABIGANJ	2089001	0	798	0	244966	792	0	03-Jul-21	26	57	30.11	232	18741.29047	9.838484415	792	0	792	244966	40.53	91.417063	24.38	339465.4085	2697643.924	46.8
HABIGANJ	HABIGANJ	2089001	0	798	0	244966	792	0	10-Jul-21	27	57	30.96	555	18741.29047	9.838484415	792	0	792	244966	40.53	91.417063	24.38	339465.4085	2697643.924	46.8
HABIGANJ	HABIGANJ	2089001	0	798	0	244966	792	0	17-Jul-21	28	57	32.97	380	18741.29047	9.838484415	792	0	792	244966	40.53	91.417063	24.38	339465.4085	2697643.924	46.8
HABIGANJ	HABIGANJ	2089001	0	798	0	244966	792	0	24-Jul-21	29	57	35.04	468	18741.29047	9.838484415	792	0	792	244966	40.53	91.417063	24.38	339465.4085	2697643.924	46.8
HABIGANJ	HABIGANJ	2089001	0	798	0	244966	792	0	31-Jul-21	30	57	33.54	849	18741.29047	9.838484415	792	0	792	244966	40.53	91.417063	24.38	339465.4085	2697643.924	46.8
HABIGANJ	HABIGANJ	2089001	0	798	0	244966	792	0	07-Aug-21	31	57	33.66	466	18741.29047	9.838484415	792	0	792	244966	40.53	91.417063	24.38	339465.4085	2697643.924	46.8
HABIGANJ	HABIGANJ	2089001	0	798	0	244966	792	0	14-Aug-21	32	57	33.6	347	18741.29047	9.838484415	792	0	792	244966	40.53	91.417063	24.38	339465.4085	2697643.924	46.8
HABIGANJ	HABIGANJ	2089001	0	798	0	244966	792	0	21-Aug-21	33	57	30.83	153	18741.29047	9.838484415	792	0	792	244966	40.53	91.417063	24.38	339465.4085	2697643.924	46.8
HABIGANJ	HABIGANJ	2089001	0	798	0	244966	792	0	28-Aug-21	34	57	31.54	225	18741.29047	9.838484415	792	0	792	244966	40.53	91.417063	24.38	339465.4085	2697643.924	46.8
HABIGANJ	HABIGANJ	2089001	0	798	0	244966	792	0	04-Sep-21	35	57	34.67	67	18741.29047	9.838484415	792	0	792	244966	40.53	91.417063	24.38	339465.4085	2697643.924	46.8
HABIGANJ	HABIGANJ	2089001	0	798	0	244966	792	0	11-Sep-21	36	57	34.77	38	18741.29047	9.838484415	792	0	792	244966	40.53	91.417063	24.38	339465.4085	2697643.924	46.8
HABIGANJ	HABIGANJ	2089001	0	798	0	244966	792	0	18-Sep-21	37	57	32.53	33	18741.29047	9.838484415	792	0	792	244966	40.53	91.417063	24.38	339465.4085	2697643.924	46.8
HABIGANJ	HABIGANJ	2089001	0	798	0	244966	792	0	25-Sep-21	38	57	35.6	12	18741.29047	9.838484415	792	0	792	244966	40.53	91.417063	24.38	339465.4085	2697643.924	46.8
HABIGANJ	HABIGANJ	2089001	0	798	0	244966	792	0	02-Oct-21	39	57	32.26	14	18741.29047	9.838484415	792	0	792	244966	40.53	91.417063	24.38	339465.4085	2697643.924	46.8
HABIGANJ	HABIGANJ	2089001	0	798	0	244966	792	0	09-Oct-21	40	57	32.29	4	18741.29047	9.838484415	792	0	792	244966	40.53	91.417063	24.38	339465.4085	2697643.924	46.8
HABIGANJ	HABIGANJ	2089001	0	798	0	244966	792	0	16-Oct-21	41	57	33.8	5	18741.29047	9.838484415	792	0	792	244966	40.53	91.417063	24.38	339465.4085	2697643.924	46.8
HABIGANJ	HABIGANJ	2089001	0	798	0	244966	792	0	23-Oct-21	42	57	31.56	1	18741.29047	9.838484415	792	0	792	244966	40.53	91.417063	24.38	339465.4085	2697643.924	46.8
HABIGANJ	HABIGANJ	2089001	0	798	0	244966	792	0	30-Oct-21	43	57	33.4	3	18741.29047	9.838484415	792	0	792	244966	40.53	91.417063	24.38	339465.4085	2697643.924	46.8
HABIGANJ	HABIGANJ	2089001	0	798	0	244966	792	0	06-Nov-21	44	57	31.2	1	18741.29047	9.838484415	792	0	792	244966	40.53	91.417063	24.38	339465.4085	2697643.924	46.8
HABIGANJ	HABIGANJ	2089001	0	798	0	244966	792	0	13-Nov-21	45	57	30.9	3	18741.29047	9.838484415	792	0	792	244966	40.53	91.417063	24.38	339465.4085	2697643.924	46.8
HABIGANJ	HABIGANJ	2089001	0	798	0	244966	792	0	20-Nov-21	46	57	30.2	3	18741.29047	9.838484415	792	0	792	244966	40.53	91.417063	24.38	339465.4085	2697643.924	46.8
HABIGANJ	HABIGANJ	2089001	0	798	0	244966	792	0	27-Nov-21	47	57	29.3	2	18741.29047	9.838484415	792	0	792	244966	40.53	91.417063	24.38	339465.4085	2697643.924	46.8
HABIGANJ	HABIGANJ	2089001	0	798	0	244966	792	0	04-Dec-21	48	57	28.3	0	18741.29047	9.838484415	792	0	792	244966	40.53	91.417063	24.38	339465.4085	2697643.924	46.8
HABIGANJ	HABIGANJ	2089001	0	798	0	244966	792	0	11-Dec-21	49	57	28.4	0	18741.29047	9.838484415	792	0	792	244966	40.53	91.417063	24.38	339465.4085	2697643.924	46.8
HABIGANJ	HABIGANJ	2089001	0	798	0	244966	792	0	18-Dec-21	50	57	26.9	4	18741.29047	9.838484415	792	0	792	244966	40.53	91.417063	24.38	339465.4085	2697643.924	46.8
HABIGANJ	HABIGANJ	2089001	0	798	0	244966	792	0	25-Dec-21	51	57	26	2	18741.29047	9.838484415	792	0	792	244966	40.53	91.417063	24.38	339465.4085	2697643.924	46.8
HABIGANJ	HABIGANJ	2089001	0	798	0	244966	792	0	01-Jan-22	52	57	27.1	1	18741.29047	9.838484415	792	0	792	354483	69.32	91.417063	24.38	339465.4085	2697643.924	46.8
HABIGANJ	HABIGANJ	2089001	0	798	0	244966	792	0	08-Jan-22	53	57	28.3	32	18741.29047	9.838484415	792	0	792	354483	69.32	91.417063	24.38	339465.4085	2697643.924	46.8
HABIGANJ	HABIGANJ	2089001	0	798	0	244966	792	0	15-Jan-22	54	57	25.2	147	18741.29047	9.838484415	792	0	792	354483	69.32	91.417063	24.38	339465.4085	2697643.924	46.8
HABIGANJ	HABIGANJ	2089001	0	798	0	244966	792	0	22-Jan-22	55	57	24.8	394	18741.29047	9.838484415	792	0	792	354483	69.32	91.417063	24.38	339465.4085	2697643.924	46.8
HABIGANJ	HABIGANJ	2089001	0	798	0	244966	792	0	29-Jan-22	56	57	24.5	255	18741.29047	9.838484415	792	0	792	354483	69.32	91.417063	24.38	339465.4085	2697643.924	46.8
HABIGANJ	HABIGANJ	2089001	0	798	0	244966	792	0	05-Feb-22	57	57	23.2	106	18741.29047	9.838484415	792	0	792	354483	69.32	91.417063	24.38	339465.4085	2697643.924	46.8
HABIGANJ	HABIGANJ	2089001	0	798	0	244966	792	0	12-Feb-22	58	57	26.1	45	18741.29047	9.838484415	792	0	792	354483	69.32	91.417063	24.38	339465.4085	2697643.924	46.8
HABIGANJ	HABIGANJ	2089001	0	798	0	244966	792	0	19-Feb-22	59	57	28	9	18741.29047	9.838484415	792	0	792	354483	69.32	91.417063	24.38	339465.4085	2697643.924	46.8
HABIGANJ	HABIGANJ	2089001	0	798	0	244966	792	0	26-Feb-22	60	57	29.4	6	18741.29047	9.838484415	792	0	792	354483	69.32	91.417063	24.38	339465.4085	2697643.924	46.8
HABIGANJ	HABIGANJ	2089001	0	798	0	244966	792	0	05-Mar-22	61	57	32.9	1	18741.29047	9.838484415	792	0	792	354483	69.32	91.417063	24.38	339465.4085	2697643.924	46.8
HABIGANJ	HABIGANJ	2089001	0	798	0	244966	792	0	12-Mar-22	62	57	36	0	18741.29047	9.838484415	792	0	792	354483	69.32	91.417063	24.38	339465.4085	2697643.924	46.8
HABIGANJ	HABIGANJ	2089001	0	798	0	244966	792	0	19-Mar-22	63	57	36.3	2	18741.29047	9.838484415	792	0	792	354483	69.32	91.417063	24.38	339465.4085	2697643.924	46.8
HABIGANJ	HABIGANJ	2089001	0	798	0	244966	792	0	26-Mar-22	64	57	29.3	1	18741.29047	9.838484415	792	0	792	354483	69.32	91.417063	24.38	339465.4085	2697643.924	46.8
HABIGANJ	HABIGANJ	2089001	0	798	0	244966	792	0	02-Apr-22	65	57	29.57	0	18741.29047	9.838484415	792	0	792	354483	69.32	91.417063	24.38	339465.4085	2697643.924	46.8
HABIGANJ	HABIGANJ	2089001	0	798	0	244966	792	0	09-Apr-22	66	57	31.14	1	18741.29047	9.838484415	792	0	792	354483	69.32	91.417063	24.38	339465.4085	2697643.924	46.8
HABIGANJ	HABIGANJ	2089001	0	798	0	244966	792	0	16-Apr-22	67	57	31.29	0	18741.29047	9.838484415	792	0	792	354483	69.32	91.417063	24.38	339465.4085	2697643.924	46.8
HABIGANJ	HABIGANJ	2089001	0	798	0	244966	792	0	23-Apr-22	68	57	32.43	0	18741.29047	9.838484415	792	0	792	354483	69.32	91.417063	24.38	339465.4085	2697643.924	46.8
HABIGANJ	HABIGANJ	2089001	0	798	0	244966	792	0	30-Apr-22	69	57	32	0	18741.29047	9.838484415	792	0	792	354483	69.32	91.417063	24.38	339465.4085	2697643.924	46.8
HABIGANJ	HABIGANJ	2089001	0	798	0	244966	792	0	07-May-22	70	57	33.29	0	18741.29047	9.838484415	792	0	792	354483	69.32	91.417063	24.38	339465.4085	2697643.924	46.8
HABIGANJ	HABIGANJ	2089001	0	798	0	244966	792	0	14-May-22	71	57	30.86	0	18741.29047	9.838484415	792	0	792	354483	69.32	91.417063	24.38	339465.4085	2697643.924	46.8
HABIGANJ	HABIGANJ	2089001	0	798	0	244966	792	0	21-May-22	72	57	33.86	0	18741.29047	9.838484415	792	0	792	354483	69.32	91.417063	24.38	339465.4085	2697643.924	46.8
HABIGANJ	HABIGANJ	2089001	0	798	0	244966	792	0	28-May-22	73	57	34.57	0	18741.29047	9.838484415	792	0	792	354483	69.32	91.417063	24.38	339465.4085	2697643.924	46.8
HABIGANJ	HABIGANJ	2089001	0	798	0	244966	792	0	04-Jun-22	74	57	32.14	0	18741.29047	9.838484415	792	0	792	354483	69.32	91.417063	24.38	339465.4085	2697643.924	46.8
HABIGANJ	HABIGANJ	2089001	0	798	0	244966	792	0	11-Jun-22	75	57	27.71	0	18741.29047	9.838484415	792	0	792	354483	69.32	91.417063	24.38	339465.4085	2697643.924	46.8
HABIGANJ	HABIGANJ	2089001	0	798	0	244966	792	0	18-Jun-22	76	57	34	0	18741.29047	9.838484415	792	0	792	354483	69.32	91.417063	24.38	339465.4085	2697643.924	46.8
HABIGANJ	HABIGANJ	2089001	0	798	0	244966	792	0	25-Jun-22	77	57	32.86	1	18741.29047	9.838484415	792	0	792	354483	69.32	91.417063	24.38	339465.4085	2697643.924	46.8
HABIGANJ	HABIGANJ	2089001	0	798	0	244966	792	0	02-Jul-22	78	57	32.14	2	18741.29047	9.838484415	792	0	792	354483	69.32	91.417063	24.38	339465.4085	2697643.924	46.8
HABIGANJ	HABIGANJ	2089001	0	798	0	244966	792	0	09-Jul-22	79	57	33.71	0	18741.29047	9.838484415	792	0	792	354483	69.32	91.417063	24.38	339465.4085	2697643.924	46.8
HABIGANJ	HABIGANJ	2089001	0	798	0	244966	792	0	16-Jul-22	80	57	34	12	18741.29047	9.838484415	792	0	792	354483	69.32	91.417063	24.38	339465.4085	2697643.924	46.8
HABIGANJ	HABIGANJ	2089001	0	798	0	244966	792	0	23-Jul-22	81	57	32.86	8	18741.29047	9.838484415	792	0	792	354483	69.32	91.417063	24.38	339465.4085	2697643.924	46.8
HABIGANJ	HABIGANJ	2089001	0	798	0	244966	792	0	30-Jul-22	82	57	39	3	18741.29047	9.838484415	792	0	792	354483	69.32	91.417063	24.38	339465.4085	2697643.924	46.8
HABIGANJ	HABIGANJ	2089001	0	798	0	244966	792	0	06-Aug-22	83	57	35.86	1	18741.29047	9.838484415	792	0	792	354483	69.32	91.417063	24.38	339465.4085	2697643.924	46.8
HABIGANJ	HABIGANJ	2089001	0	798	0	244966	792	0	13-Aug-22	84	57	35.43	0	18741.29047	9.838484415	792	0	792	354483	69.32	91.417063	24.38	339465.4085	2697643.924	46.8
HABIGANJ	HABIGANJ	2089001	0	798	0	244966	792	0	20-Aug-22	85	57	36.29	1	18741.29047	9.838484415	792	0	792	354483	69.32	91.417063	24.38	339465.4085	2697643.924	46.8
HABIGANJ	HABIGANJ	2089001	0	798	0	244966	792	0	27-Aug-22	86	57	33.29	0	18741.29047	9.838484415	792	0	792	354483	69.32	91.417063	24.38	339465.4085	2697643.924	46.8
HABIGANJ	HABIGANJ	2089001	0	798	0	244966	792	0	03-Sep-22	87	57	33.29	1	18741.29047	9.838484415	792	0	792	354483	69.32	91.417063	24.38	339465.4085	2697643.924	46.8
HABIGANJ	HABIGANJ	2089001	0	798	0	244966	792	0	10-Sep-22	88	57	35	0	18741.29047	9.838484415	792	0	792	354483	69.32	91.417063	24.38	339465.4085	2697643.924	46.8
HABIGANJ	HABIGANJ	2089001	0	798	0	244966	792	0	17-Sep-22	89	57	34.29	1	18741.29047	9.838484415	792	0	792	354483	69.32	91.417063	24.38	339465.4085	2697643.924	46.8
HABIGANJ	HABIGANJ	2089001	0	798	0	244966	792	0	24-Sep-22	90	57	38.43	0	18741.29047	9.838484415	792	0	792	354483	69.32	91.417063	24.38	339465.4085	2697643.924	46.8
HABIGANJ	HABIGANJ	2089001	0	798	0	244966	792	0	01-Oct-22	91	57	32	0	18741.29047	9.838484415	792	0	792	354483	69.32	91.417063	24.38	339465.4085	2697643.924	46.8
HABIGANJ	HABIGANJ	2089001	0	798	0	244966	792	0	08-Oct-22	92	57	30.71	0	18741.29047	9.838484415	792	0	792	354483	69.32	91.417063	24.38	339465.4085	2697643.924	46.8
HABIGANJ	HABIGANJ	2089001	0	798	0	244966	792	0	15-Oct-22	93	57	33.14	0	18741.29047	9.838484415	792	0	792	354483	69.32	91.417063	24.38	339465.4085	2697643.924	46.8
HABIGANJ	HABIGANJ	2089001	0	798	0	244966	792	0	22-Oct-22	94	57	30	0	18741.29047	9.838484415	792	0	792	354483	69.32	91.417063	24.38	339465.4085	2697643.924	46.8
HABIGANJ	HABIGANJ	2089001	0	798	0	244966	792	0	29-Oct-22	95	57	31.71	2	18741.29047	9.838484415	792	0	792	354483	69.32	91.417063	24.38	339465.4085	2697643.924	46.8
JAMALPUR	JAMALPUR	2292674	0	792	387869	0	0	1084	05-Jun-21	22	61	31.57	75	19259.51555	9.865760532	1084	1084	0	387869	38.44	89.950111	24.92	797965.54	2759658.93	24.4
JAMALPUR	JAMALPUR	2292674	0	792	387869	0	0	1084	12-Jun-21	23	61	33.16	150	19259.51555	9.865760532	1084	1084	0	387869	38.44	89.950111	24.92	797965.54	2759658.93	24.4
JAMALPUR	JAMALPUR	2292674	0	792	387869	0	0	1084	19-Jun-21	24	61	32.21	175	19259.51555	9.865760532	1084	1084	0	387869	38.44	89.950111	24.92	797965.54	2759658.93	24.4
JAMALPUR	JAMALPUR	2292674	0	792	387869	0	0	1084	26-Jun-21	25	61	31.47	282	19259.51555	9.865760532	1084	1084	0	387869	38.44	89.950111	24.92	797965.54	2759658.93	24.4
JAMALPUR	JAMALPUR	2292674	0	792	387869	0	0	1084	03-Jul-21	26	61	30.43	411	19259.51555	9.865760532	1084	1084	0	387869	38.44	89.950111	24.92	797965.54	2759658.93	24.4
JAMALPUR	JAMALPUR	2292674	0	792	387869	0	0	1084	10-Jul-21	27	61	31.16	396	19259.51555	9.865760532	1084	1084	0	387869	38.44	89.950111	24.92	797965.54	2759658.93	24.4
JAMALPUR	JAMALPUR	2292674	0	792	387869	0	0	1084	17-Jul-21	28	61	33.01	246	19259.51555	9.865760532	1084	1084	0	387869	38.44	89.950111	24.92	797965.54	2759658.93	24.4
JAMALPUR	JAMALPUR	2292674	0	792	387869	0	0	1084	24-Jul-21	29	61	33.54	290	19259.51555	9.865760532	1084	1084	0	387869	38.44	89.950111	24.92	797965.54	2759658.93	24.4
JAMALPUR	JAMALPUR	2292674	0	792	387869	0	0	1084	31-Jul-21	30	61	32.58	316	19259.51555	9.865760532	1084	1084	0	387869	38.44	89.950111	24.92	797965.54	2759658.93	24.4
JAMALPUR	JAMALPUR	2292674	0	792	387869	0	0	1084	07-Aug-21	31	61	33.36	208	19259.51555	9.865760532	1084	1084	0	387869	38.44	89.950111	24.92	797965.54	2759658.93	24.4
JAMALPUR	JAMALPUR	2292674	0	792	387869	0	0	1084	14-Aug-21	32	61	32.97	130	19259.51555	9.865760532	1084	1084	0	387869	38.44	89.950111	24.92	797965.54	2759658.93	24.4
JAMALPUR	JAMALPUR	2292674	0	792	387869	0	0	1084	21-Aug-21	33	61	31.93	82	19259.51555	9.865760532	1084	1084	0	387869	38.44	89.950111	24.92	797965.54	2759658.93	24.4
JAMALPUR	JAMALPUR	2292674	0	792	387869	0	0	1084	28-Aug-21	34	61	31.84	63	19259.51555	9.865760532	1084	1084	0	387869	38.44	89.950111	24.92	797965.54	2759658.93	24.4
JAMALPUR	JAMALPUR	2292674	0	792	387869	0	0	1084	04-Sep-21	35	61	33.81	27	19259.51555	9.865760532	1084	1084	0	387869	38.44	89.950111	24.92	797965.54	2759658.93	24.4
JAMALPUR	JAMALPUR	2292674	0	792	387869	0	0	1084	11-Sep-21	36	61	34.03	73	19259.51555	9.865760532	1084	1084	0	387869	38.44	89.950111	24.92	797965.54	2759658.93	24.4
JAMALPUR	JAMALPUR	2292674	0	792	387869	0	0	1084	18-Sep-21	37	61	32.14	28	19259.51555	9.865760532	1084	1084	0	387869	38.44	89.950111	24.92	797965.54	2759658.93	24.4
JAMALPUR	JAMALPUR	2292674	0	792	387869	0	0	1084	25-Sep-21	38	61	35.18	20	19259.51555	9.865760532	1084	1084	0	387869	38.44	89.950111	24.92	797965.54	2759658.93	24.4
JAMALPUR	JAMALPUR	2292674	0	792	387869	0	0	1084	02-Oct-21	39	61	32.63	15	19259.51555	9.865760532	1084	1084	0	387869	38.44	89.950111	24.92	797965.54	2759658.93	24.4
JAMALPUR	JAMALPUR	2292674	0	792	387869	0	0	1084	09-Oct-21	40	61	32.83	9	19259.51555	9.865760532	1084	1084	0	387869	38.44	89.950111	24.92	797965.54	2759658.93	24.4
JAMALPUR	JAMALPUR	2292674	0	792	387869	0	0	1084	16-Oct-21	41	61	32.64	11	19259.51555	9.865760532	1084	1084	0	387869	38.44	89.950111	24.92	797965.54	2759658.93	24.4
JAMALPUR	JAMALPUR	2292674	0	792	387869	0	0	1084	23-Oct-21	42	61	31.56	3	19259.51555	9.865760532	1084	1084	0	387869	38.44	89.950111	24.92	797965.54	2759658.93	24.4
JAMALPUR	JAMALPUR	2292674	0	792	387869	0	0	1084	30-Oct-21	43	61	32.74	1	19259.51555	9.865760532	1084	1084	0	387869	38.44	89.950111	24.92	797965.54	2759658.93	24.4
JAMALPUR	JAMALPUR	2292674	0	792	387869	0	0	1084	06-Nov-21	44	61	30.7	2	19259.51555	9.865760532	1084	1084	0	387869	38.44	89.950111	24.92	797965.54	2759658.93	24.4
JAMALPUR	JAMALPUR	2292674	0	792	387869	0	0	1084	13-Nov-21	45	61	29.8	0	19259.51555	9.865760532	1084	1084	0	387869	38.44	89.950111	24.92	797965.54	2759658.93	24.4
JAMALPUR	JAMALPUR	2292674	0	792	387869	0	0	1084	20-Nov-21	46	61	29.4	1	19259.51555	9.865760532	1084	1084	0	387869	38.44	89.950111	24.92	797965.54	2759658.93	24.4
JAMALPUR	JAMALPUR	2292674	0	792	387869	0	0	1084	27-Nov-21	47	61	28.82	4	19259.51555	9.865760532	1084	1084	0	387869	38.44	89.950111	24.92	797965.54	2759658.93	24.4
JAMALPUR	JAMALPUR	2292674	0	792	387869	0	0	1084	04-Dec-21	48	61	27.2	1	19259.51555	9.865760532	1084	1084	0	387869	38.44	89.950111	24.92	797965.54	2759658.93	24.4
JAMALPUR	JAMALPUR	2292674	0	792	387869	0	0	1084	11-Dec-21	49	61	27.3	1	19259.51555	9.865760532	1084	1084	0	387869	38.44	89.950111	24.92	797965.54	2759658.93	24.4
JAMALPUR	JAMALPUR	2292674	0	792	387869	0	0	1084	18-Dec-21	50	61	26.3	6	19259.51555	9.865760532	1084	1084	0	387869	38.44	89.950111	24.92	797965.54	2759658.93	24.4
JAMALPUR	JAMALPUR	2292674	0	792	387869	0	0	1084	25-Dec-21	51	61	24.6	5	19259.51555	9.865760532	1084	1084	0	387869	38.44	89.950111	24.92	797965.54	2759658.93	24.4
JAMALPUR	JAMALPUR	2292674	0	792	387869	0	0	1084	01-Jan-22	52	61	25.1	8	19259.51555	9.865760532	1084	1084	0	650147	61.53	89.950111	24.92	797965.54	2759658.93	24.4
JAMALPUR	JAMALPUR	2292674	0	792	387869	0	0	1084	08-Jan-22	53	61	25.3	14	19259.51555	9.865760532	1084	1084	0	650147	61.53	89.950111	24.92	797965.54	2759658.93	24.4
JAMALPUR	JAMALPUR	2292674	0	792	387869	0	0	1084	15-Jan-22	54	61	23.7	85	19259.51555	9.865760532	1084	1084	0	650147	61.53	89.950111	24.92	797965.54	2759658.93	24.4
JAMALPUR	JAMALPUR	2292674	0	792	387869	0	0	1084	22-Jan-22	55	61	23.2	145	19259.51555	9.865760532	1084	1084	0	650147	61.53	89.950111	24.92	797965.54	2759658.93	24.4
JAMALPUR	JAMALPUR	2292674	0	792	387869	0	0	1084	29-Jan-22	56	61	22.3	134	19259.51555	9.865760532	1084	1084	0	650147	61.53	89.950111	24.92	797965.54	2759658.93	24.4
JAMALPUR	JAMALPUR	2292674	0	792	387869	0	0	1084	05-Feb-22	57	61	22.3	75	19259.51555	9.865760532	1084	1084	0	650147	61.53	89.950111	24.92	797965.54	2759658.93	24.4
JAMALPUR	JAMALPUR	2292674	0	792	387869	0	0	1084	12-Feb-22	58	61	25.5	30	19259.51555	9.865760532	1084	1084	0	650147	61.53	89.950111	24.92	797965.54	2759658.93	24.4
JAMALPUR	JAMALPUR	2292674	0	792	387869	0	0	1084	19-Feb-22	59	61	25.9	23	19259.51555	9.865760532	1084	1084	0	650147	61.53	89.950111	24.92	797965.54	2759658.93	24.4
JAMALPUR	JAMALPUR	2292674	0	792	387869	0	0	1084	26-Feb-22	60	61	28	7	19259.51555	9.865760532	1084	1084	0	650147	61.53	89.950111	24.92	797965.54	2759658.93	24.4
JAMALPUR	JAMALPUR	2292674	0	792	387869	0	0	1084	05-Mar-22	61	61	30.6	4	19259.51555	9.865760532	1084	1084	0	650147	61.53	89.950111	24.92	797965.54	2759658.93	24.4
JAMALPUR	JAMALPUR	2292674	0	792	387869	0	0	1084	12-Mar-22	62	61	32.9	0	19259.51555	9.865760532	1084	1084	0	650147	61.53	89.950111	24.92	797965.54	2759658.93	24.4
JAMALPUR	JAMALPUR	2292674	0	792	387869	0	0	1084	19-Mar-22	63	61	33.7	0	19259.51555	9.865760532	1084	1084	0	650147	61.53	89.950111	24.92	797965.54	2759658.93	24.4
JAMALPUR	JAMALPUR	2292674	0	792	387869	0	0	1084	26-Mar-22	64	61	30.78	2	19259.51555	9.865760532	1084	1084	0	650147	61.53	89.950111	24.92	797965.54	2759658.93	24.4
JAMALPUR	JAMALPUR	2292674	0	792	387869	0	0	1084	02-Apr-22	65	61	37.57	1	19259.51555	9.865760532	1084	1084	0	650147	61.53	89.950111	24.92	797965.54	2759658.93	24.4
JAMALPUR	JAMALPUR	2292674	0	792	387869	0	0	1084	09-Apr-22	66	61	34.71	1	19259.51555	9.865760532	1084	1084	0	650147	61.53	89.950111	24.92	797965.54	2759658.93	24.4
JAMALPUR	JAMALPUR	2292674	0	792	387869	0	0	1084	16-Apr-22	67	61	33.43	1	19259.51555	9.865760532	1084	1084	0	650147	61.53	89.950111	24.92	797965.54	2759658.93	24.4
JAMALPUR	JAMALPUR	2292674	0	792	387869	0	0	1084	23-Apr-22	68	61	35	0	19259.51555	9.865760532	1084	1084	0	650147	61.53	89.950111	24.92	797965.54	2759658.93	24.4
JAMALPUR	JAMALPUR	2292674	0	792	387869	0	0	1084	30-Apr-22	69	61	32.43	0	19259.51555	9.865760532	1084	1084	0	650147	61.53	89.950111	24.92	797965.54	2759658.93	24.4
JAMALPUR	JAMALPUR	2292674	0	792	387869	0	0	1084	07-May-22	70	61	32	0	19259.51555	9.865760532	1084	1084	0	650147	61.53	89.950111	24.92	797965.54	2759658.93	24.4
JAMALPUR	JAMALPUR	2292674	0	792	387869	0	0	1084	14-May-22	71	61	33.86	1	19259.51555	9.865760532	1084	1084	0	650147	61.53	89.950111	24.92	797965.54	2759658.93	24.4
JAMALPUR	JAMALPUR	2292674	0	792	387869	0	0	1084	21-May-22	72	61	33.86	0	19259.51555	9.865760532	1084	1084	0	650147	61.53	89.950111	24.92	797965.54	2759658.93	24.4
JAMALPUR	JAMALPUR	2292674	0	792	387869	0	0	1084	28-May-22	73	61	32.57	0	19259.51555	9.865760532	1084	1084	0	650147	61.53	89.950111	24.92	797965.54	2759658.93	24.4
JAMALPUR	JAMALPUR	2292674	0	792	387869	0	0	1084	04-Jun-22	74	61	35	0	19259.51555	9.865760532	1084	1084	0	650147	61.53	89.950111	24.92	797965.54	2759658.93	24.4
JAMALPUR	JAMALPUR	2292674	0	792	387869	0	0	1084	11-Jun-22	75	61	32.14	0	19259.51555	9.865760532	1084	1084	0	650147	61.53	89.950111	24.92	797965.54	2759658.93	24.4
JAMALPUR	JAMALPUR	2292674	0	792	387869	0	0	1084	18-Jun-22	76	61	32.43	2	19259.51555	9.865760532	1084	1084	0	650147	61.53	89.950111	24.92	797965.54	2759658.93	24.4
JAMALPUR	JAMALPUR	2292674	0	792	387869	0	0	1084	25-Jun-22	77	61	32.57	13	19259.51555	9.865760532	1084	1084	0	650147	61.53	89.950111	24.92	797965.54	2759658.93	24.4
JAMALPUR	JAMALPUR	2292674	0	792	387869	0	0	1084	02-Jul-22	78	61	33.71	31	19259.51555	9.865760532	1084	1084	0	650147	61.53	89.950111	24.92	797965.54	2759658.93	24.4
JAMALPUR	JAMALPUR	2292674	0	792	387869	0	0	1084	09-Jul-22	79	61	35	8	19259.51555	9.865760532	1084	1084	0	650147	61.53	89.950111	24.92	797965.54	2759658.93	24.4
JAMALPUR	JAMALPUR	2292674	0	792	387869	0	0	1084	16-Jul-22	80	61	33.43	12	19259.51555	9.865760532	1084	1084	0	650147	61.53	89.950111	24.92	797965.54	2759658.93	24.4
JAMALPUR	JAMALPUR	2292674	0	792	387869	0	0	1084	23-Jul-22	81	61	32.43	9	19259.51555	9.865760532	1084	1084	0	650147	61.53	89.950111	24.92	797965.54	2759658.93	24.4
JAMALPUR	JAMALPUR	2292674	0	792	387869	0	0	1084	30-Jul-22	82	61	32.86	8	19259.51555	9.865760532	1084	1084	0	650147	61.53	89.950111	24.92	797965.54	2759658.93	24.4
JAMALPUR	JAMALPUR	2292674	0	792	387869	0	0	1084	06-Aug-22	83	61	33.43	1	19259.51555	9.865760532	1084	1084	0	650147	61.53	89.950111	24.92	797965.54	2759658.93	24.4
JAMALPUR	JAMALPUR	2292674	0	792	387869	0	0	1084	13-Aug-22	84	61	33	0	19259.51555	9.865760532	1084	1084	0	650147	61.53	89.950111	24.92	797965.54	2759658.93	24.4
JAMALPUR	JAMALPUR	2292674	0	792	387869	0	0	1084	20-Aug-22	85	61	33.71	0	19259.51555	9.865760532	1084	1084	0	650147	61.53	89.950111	24.92	797965.54	2759658.93	24.4
JAMALPUR	JAMALPUR	2292674	0	792	387869	0	0	1084	27-Aug-22	86	61	33.89	2	19259.51555	9.865760532	1084	1084	0	650147	61.53	89.950111	24.92	797965.54	2759658.93	24.4
JAMALPUR	JAMALPUR	2292674	0	792	387869	0	0	1084	03-Sep-22	87	61	35.71	1	19259.51555	9.865760532	1084	1084	0	650147	61.53	89.950111	24.92	797965.54	2759658.93	24.4
JAMALPUR	JAMALPUR	2292674	0	792	387869	0	0	1084	10-Sep-22	88	61	31.14	1	19259.51555	9.865760532	1084	1084	0	650147	61.53	89.950111	24.92	797965.54	2759658.93	24.4
JAMALPUR	JAMALPUR	2292674	0	792	387869	0	0	1084	17-Sep-22	89	61	32.71	4	19259.51555	9.865760532	1084	1084	0	650147	61.53	89.950111	24.92	797965.54	2759658.93	24.4
JAMALPUR	JAMALPUR	2292674	0	792	387869	0	0	1084	24-Sep-22	90	61	32.57	11	19259.51555	9.865760532	1084	1084	0	650147	61.53	89.950111	24.92	797965.54	2759658.93	24.4
JAMALPUR	JAMALPUR	2292674	0	792	387869	0	0	1084	01-Oct-22	91	61	32.88	19	19259.51555	9.865760532	1084	1084	0	650147	61.53	89.950111	24.92	797965.54	2759658.93	24.4
JAMALPUR	JAMALPUR	2292674	0	792	387869	0	0	1084	08-Oct-22	92	61	32.57	7	19259.51555	9.865760532	1084	1084	0	650147	61.53	89.950111	24.92	797965.54	2759658.93	24.4
JAMALPUR	JAMALPUR	2292674	0	792	387869	0	0	1084	15-Oct-22	93	61	33.43	3	19259.51555	9.865760532	1084	1084	0	650147	61.53	89.950111	24.92	797965.54	2759658.93	24.4
JAMALPUR	JAMALPUR	2292674	0	792	387869	0	0	1084	22-Oct-22	94	61	30.29	1	19259.51555	9.865760532	1084	1084	0	650147	61.53	89.950111	24.92	797965.54	2759658.93	24.4
JAMALPUR	JAMALPUR	2292674	0	792	387869	0	0	1084	29-Oct-22	95	61	31.14	0	19259.51555	9.865760532	1084	1084	0	650147	61.53	89.950111	24.92	797965.54	2759658.93	24.4
JAMALPUR	JAMALPUR	2292674	0	792	387869	0	0	1084	05-Nov-22	96	61	30.71	2	19259.51555	9.865760532	1084	1084	0	650147	61.53	89.950111	24.92	797965.54	2759658.93	24.4
JAMALPUR	JAMALPUR	2292674	0	792	387869	0	0	1084	12-Nov-22	97	61	29.71	0	19259.51555	9.865760532	1084	1084	0	650147	61.53	89.950111	24.92	797965.54	2759658.93	24.4
JAMALPUR	JAMALPUR	2292674	0	792	387869	0	0	1084	19-Nov-22	98	61	29.43	0	19259.51555	9.865760532	1084	1084	0	650147	61.53	89.950111	24.92	797965.54	2759658.93	24.4
JAMALPUR	JAMALPUR	2292674	0	792	387869	0	0	1084	26-Nov-22	99	61	30.43	0	19259.51555	9.865760532	1084	1084	0	650147	61.53	89.950111	24.92	797965.54	2759658.93	24.4
JAMALPUR	JAMALPUR	2292674	0	792	387869	0	0	1084	03-Dec-22	100	61	29.29	0	19259.51555	9.865760532	1084	1084	0	650147	61.53	89.950111	24.92	797965.54	2759658.93	24.4
JASHORE	JASHORE	2764547	0	1084	513552	0	0	1060	05-Jun-21	22	33	35.6	821	22588.93419	10.02521543	1060	1060	0	513552	56.52	89.212418	23.17	726485.05	2564133.55	46.8
JASHORE	JASHORE	2764547	0	1084	513552	0	0	1060	12-Jun-21	23	33	31.66	1217	22588.93419	10.02521543	1060	1060	0	513552	56.52	89.212418	23.17	726485.05	2564133.55	46.8
JASHORE	JASHORE	2764547	0	1084	513552	0	0	1060	19-Jun-21	24	33	31.9	1476	22588.93419	10.02521543	1060	1060	0	513552	56.52	89.212418	23.17	726485.05	2564133.55	46.8
JASHORE	JASHORE	2764547	0	1084	513552	0	0	1060	26-Jun-21	25	33	34.1	2014	22588.93419	10.02521543	1060	1060	0	513552	56.52	89.212418	23.17	726485.05	2564133.55	46.8
JASHORE	JASHORE	2764547	0	1084	513552	0	0	1060	03-Jul-21	26	33	33.11	1876	22588.93419	10.02521543	1060	1060	0	513552	56.52	89.212418	23.17	726485.05	2564133.55	46.8
JASHORE	JASHORE	2764547	0	1084	513552	0	0	1060	10-Jul-21	27	33	33.89	1825	22588.93419	10.02521543	1060	1060	0	513552	56.52	89.212418	23.17	726485.05	2564133.55	46.8
JASHORE	JASHORE	2764547	0	1084	513552	0	0	1060	17-Jul-21	28	33	34.71	880	22588.93419	10.02521543	1060	1060	0	513552	56.52	89.212418	23.17	726485.05	2564133.55	46.8
JASHORE	JASHORE	2764547	0	1084	513552	0	0	1060	24-Jul-21	29	33	33.32	1040	22588.93419	10.02521543	1060	1060	0	513552	56.52	89.212418	23.17	726485.05	2564133.55	46.8
JASHORE	JASHORE	2764547	0	1084	513552	0	0	1060	31-Jul-21	30	33	31.92	936	22588.93419	10.02521543	1060	1060	0	513552	56.52	89.212418	23.17	726485.05	2564133.55	46.8
JASHORE	JASHORE	2764547	0	1084	513552	0	0	1060	07-Aug-21	31	33	33.46	756	22588.93419	10.02521543	1060	1060	0	513552	56.52	89.212418	23.17	726485.05	2564133.55	46.8
JASHORE	JASHORE	2764547	0	1084	513552	0	0	1060	14-Aug-21	32	33	33.23	415	22588.93419	10.02521543	1060	1060	0	513552	56.52	89.212418	23.17	726485.05	2564133.55	46.8
JASHORE	JASHORE	2764547	0	1084	513552	0	0	1060	21-Aug-21	33	33	32.97	297	22588.93419	10.02521543	1060	1060	0	513552	56.52	89.212418	23.17	726485.05	2564133.55	46.8
JASHORE	JASHORE	2764547	0	1084	513552	0	0	1060	28-Aug-21	34	33	34.92	172	22588.93419	10.02521543	1060	1060	0	513552	56.52	89.212418	23.17	726485.05	2564133.55	46.8
JASHORE	JASHORE	2764547	0	1084	513552	0	0	1060	04-Sep-21	35	33	34.26	170	22588.93419	10.02521543	1060	1060	0	513552	56.52	89.212418	23.17	726485.05	2564133.55	46.8
JASHORE	JASHORE	2764547	0	1084	513552	0	0	1060	11-Sep-21	36	33	34.37	127	22588.93419	10.02521543	1060	1060	0	513552	56.52	89.212418	23.17	726485.05	2564133.55	46.8
JASHORE	JASHORE	2764547	0	1084	513552	0	0	1060	18-Sep-21	37	33	32.71	79	22588.93419	10.02521543	1060	1060	0	513552	56.52	89.212418	23.17	726485.05	2564133.55	46.8
JASHORE	JASHORE	2764547	0	1084	513552	0	0	1060	25-Sep-21	38	33	33.56	61	22588.93419	10.02521543	1060	1060	0	513552	56.52	89.212418	23.17	726485.05	2564133.55	46.8
JASHORE	JASHORE	2764547	0	1084	513552	0	0	1060	02-Oct-21	39	33	35.11	34	22588.93419	10.02521543	1060	1060	0	513552	56.52	89.212418	23.17	726485.05	2564133.55	46.8
JASHORE	JASHORE	2764547	0	1084	513552	0	0	1060	09-Oct-21	40	33	35.06	15	22588.93419	10.02521543	1060	1060	0	513552	56.52	89.212418	23.17	726485.05	2564133.55	46.8
JASHORE	JASHORE	2764547	0	1084	513552	0	0	1060	16-Oct-21	41	33	32.6	15	22588.93419	10.02521543	1060	1060	0	513552	56.52	89.212418	23.17	726485.05	2564133.55	46.8
JASHORE	JASHORE	2764547	0	1084	513552	0	0	1060	23-Oct-21	42	33	32.84	14	22588.93419	10.02521543	1060	1060	0	513552	56.52	89.212418	23.17	726485.05	2564133.55	46.8
JASHORE	JASHORE	2764547	0	1084	513552	0	0	1060	30-Oct-21	43	33	32.52	19	22588.93419	10.02521543	1060	1060	0	513552	56.52	89.212418	23.17	726485.05	2564133.55	46.8
JASHORE	JASHORE	2764547	0	1084	513552	0	0	1060	06-Nov-21	44	33	31.1	12	22588.93419	10.02521543	1060	1060	0	513552	56.52	89.212418	23.17	726485.05	2564133.55	46.8
JASHORE	JASHORE	2764547	0	1084	513552	0	0	1060	13-Nov-21	45	33	29.2	12	22588.93419	10.02521543	1060	1060	0	513552	56.52	89.212418	23.17	726485.05	2564133.55	46.8
JASHORE	JASHORE	2764547	0	1084	513552	0	0	1060	20-Nov-21	46	33	29.5	26	22588.93419	10.02521543	1060	1060	0	513552	56.52	89.212418	23.17	726485.05	2564133.55	46.8
JASHORE	JASHORE	2764547	0	1084	513552	0	0	1060	27-Nov-21	47	33	29.5	32	22588.93419	10.02521543	1060	1060	0	513552	56.52	89.212418	23.17	726485.05	2564133.55	46.8
JASHORE	JASHORE	2764547	0	1084	513552	0	0	1060	04-Dec-21	48	33	26.3	22	22588.93419	10.02521543	1060	1060	0	513552	56.52	89.212418	23.17	726485.05	2564133.55	46.8
JASHORE	JASHORE	2764547	0	1084	513552	0	0	1060	11-Dec-21	49	33	27.1	15	22588.93419	10.02521543	1060	1060	0	513552	56.52	89.212418	23.17	726485.05	2564133.55	46.8
JASHORE	JASHORE	2764547	0	1084	513552	0	0	1060	18-Dec-21	50	33	25.2	14	22588.93419	10.02521543	1060	1060	0	513552	56.52	89.212418	23.17	726485.05	2564133.55	46.8
JASHORE	JASHORE	2764547	0	1084	513552	0	0	1060	25-Dec-21	51	33	25.9	23	22588.93419	10.02521543	1060	1060	0	513552	56.52	89.212418	23.17	726485.05	2564133.55	46.8
JASHORE	JASHORE	2764547	0	1084	513552	0	0	1060	01-Jan-22	52	33	24.7	27	22588.93419	10.02521543	1060	1060	0	718239	76.96	89.212418	23.17	726485.05	2564133.55	46.8
JASHORE	JASHORE	2764547	0	1084	513552	0	0	1060	08-Jan-22	53	33	27.1	109	22588.93419	10.02521543	1060	1060	0	718239	76.96	89.212418	23.17	726485.05	2564133.55	46.8
JASHORE	JASHORE	2764547	0	1084	513552	0	0	1060	15-Jan-22	54	33	24.3	396	22588.93419	10.02521543	1060	1060	0	718239	76.96	89.212418	23.17	726485.05	2564133.55	46.8
JASHORE	JASHORE	2764547	0	1084	513552	0	0	1060	22-Jan-22	55	33	23	1112	22588.93419	10.02521543	1060	1060	0	718239	76.96	89.212418	23.17	726485.05	2564133.55	46.8
JASHORE	JASHORE	2764547	0	1084	513552	0	0	1060	29-Jan-22	56	33	24.1	904	22588.93419	10.02521543	1060	1060	0	718239	76.96	89.212418	23.17	726485.05	2564133.55	46.8
JASHORE	JASHORE	2764547	0	1084	513552	0	0	1060	05-Feb-22	57	33	25.9	308	22588.93419	10.02521543	1060	1060	0	718239	76.96	89.212418	23.17	726485.05	2564133.55	46.8
JASHORE	JASHORE	2764547	0	1084	513552	0	0	1060	12-Feb-22	58	33	25.9	101	22588.93419	10.02521543	1060	1060	0	718239	76.96	89.212418	23.17	726485.05	2564133.55	46.8
JASHORE	JASHORE	2764547	0	1084	513552	0	0	1060	19-Feb-22	59	33	28.2	42	22588.93419	10.02521543	1060	1060	0	718239	76.96	89.212418	23.17	726485.05	2564133.55	46.8
JASHORE	JASHORE	2764547	0	1084	513552	0	0	1060	26-Feb-22	60	33	30.3	23	22588.93419	10.02521543	1060	1060	0	718239	76.96	89.212418	23.17	726485.05	2564133.55	46.8
JASHORE	JASHORE	2764547	0	1084	513552	0	0	1060	05-Mar-22	61	33	31.8	13	22588.93419	10.02521543	1060	1060	0	718239	76.96	89.212418	23.17	726485.05	2564133.55	46.8
JASHORE	JASHORE	2764547	0	1084	513552	0	0	1060	12-Mar-22	62	33	33.8	8	22588.93419	10.02521543	1060	1060	0	718239	76.96	89.212418	23.17	726485.05	2564133.55	46.8
JASHORE	JASHORE	2764547	0	1084	513552	0	0	1060	19-Mar-22	63	33	35.6	3	22588.93419	10.02521543	1060	1060	0	718239	76.96	89.212418	23.17	726485.05	2564133.55	46.8
JASHORE	JASHORE	2764547	0	1084	513552	0	0	1060	26-Mar-22	64	33	34.8	2	22588.93419	10.02521543	1060	1060	0	718239	76.96	89.212418	23.17	726485.05	2564133.55	46.8
JASHORE	JASHORE	2764547	0	1084	513552	0	0	1060	02-Apr-22	65	33	38.71	0	22588.93419	10.02521543	1060	1060	0	718239	76.96	89.212418	23.17	726485.05	2564133.55	46.8
JASHORE	JASHORE	2764547	0	1084	513552	0	0	1060	09-Apr-22	66	33	34.71	0	22588.93419	10.02521543	1060	1060	0	718239	76.96	89.212418	23.17	726485.05	2564133.55	46.8
JASHORE	JASHORE	2764547	0	1084	513552	0	0	1060	16-Apr-22	67	33	33.43	0	22588.93419	10.02521543	1060	1060	0	718239	76.96	89.212418	23.17	726485.05	2564133.55	46.8
JASHORE	JASHORE	2764547	0	1084	513552	0	0	1060	23-Apr-22	68	33	35	0	22588.93419	10.02521543	1060	1060	0	718239	76.96	89.212418	23.17	726485.05	2564133.55	46.8
JASHORE	JASHORE	2764547	0	1084	513552	0	0	1060	30-Apr-22	69	33	32.43	0	22588.93419	10.02521543	1060	1060	0	718239	76.96	89.212418	23.17	726485.05	2564133.55	46.8
JASHORE	JASHORE	2764547	0	1084	513552	0	0	1060	07-May-22	70	33	32	1	22588.93419	10.02521543	1060	1060	0	718239	76.96	89.212418	23.17	726485.05	2564133.55	46.8
JASHORE	JASHORE	2764547	0	1084	513552	0	0	1060	14-May-22	71	33	33.86	0	22588.93419	10.02521543	1060	1060	0	718239	76.96	89.212418	23.17	726485.05	2564133.55	46.8
JASHORE	JASHORE	2764547	0	1084	513552	0	0	1060	21-May-22	72	33	33.84	0	22588.93419	10.02521543	1060	1060	0	718239	76.96	89.212418	23.17	726485.05	2564133.55	46.8
JASHORE	JASHORE	2764547	0	1084	513552	0	0	1060	28-May-22	73	33	32.57	0	22588.93419	10.02521543	1060	1060	0	718239	76.96	89.212418	23.17	726485.05	2564133.55	46.8
JASHORE	JASHORE	2764547	0	1084	513552	0	0	1060	04-Jun-22	74	33	33.57	0	22588.93419	10.02521543	1060	1060	0	718239	76.96	89.212418	23.17	726485.05	2564133.55	46.8
JASHORE	JASHORE	2764547	0	1084	513552	0	0	1060	11-Jun-22	75	33	32.14	2	22588.93419	10.02521543	1060	1060	0	718239	76.96	89.212418	23.17	726485.05	2564133.55	46.8
JASHORE	JASHORE	2764547	0	1084	513552	0	0	1060	18-Jun-22	76	33	32.43	5	22588.93419	10.02521543	1060	1060	0	718239	76.96	89.212418	23.17	726485.05	2564133.55	46.8
JASHORE	JASHORE	2764547	0	1084	513552	0	0	1060	25-Jun-22	77	33	32.57	28	22588.93419	10.02521543	1060	1060	0	718239	76.96	89.212418	23.17	726485.05	2564133.55	46.8
JASHORE	JASHORE	2764547	0	1084	513552	0	0	1060	02-Jul-22	78	33	33.71	53	22588.93419	10.02521543	1060	1060	0	718239	76.96	89.212418	23.17	726485.05	2564133.55	46.8
JASHORE	JASHORE	2764547	0	1084	513552	0	0	1060	09-Jul-22	79	33	34.43	58	22588.93419	10.02521543	1060	1060	0	718239	76.96	89.212418	23.17	726485.05	2564133.55	46.8
JASHORE	JASHORE	2764547	0	1084	513552	0	0	1060	16-Jul-22	80	33	33.43	101	22588.93419	10.02521543	1060	1060	0	718239	76.96	89.212418	23.17	726485.05	2564133.55	46.8
JASHORE	JASHORE	2764547	0	1084	513552	0	0	1060	23-Jul-22	81	33	32.43	80	22588.93419	10.02521543	1060	1060	0	718239	76.96	89.212418	23.17	726485.05	2564133.55	46.8
JASHORE	JASHORE	2764547	0	1084	513552	0	0	1060	30-Jul-22	82	33	32.86	27	22588.93419	10.02521543	1060	1060	0	718239	76.96	89.212418	23.17	726485.05	2564133.55	46.8
JASHORE	JASHORE	2764547	0	1084	513552	0	0	1060	06-Aug-22	83	33	33.43	23	22588.93419	10.02521543	1060	1060	0	718239	76.96	89.212418	23.17	726485.05	2564133.55	46.8
JASHORE	JASHORE	2764547	0	1084	513552	0	0	1060	13-Aug-22	84	33	33	5	22588.93419	10.02521543	1060	1060	0	718239	76.96	89.212418	23.17	726485.05	2564133.55	46.8
JASHORE	JASHORE	2764547	0	1084	513552	0	0	1060	20-Aug-22	85	33	33.71	5	22588.93419	10.02521543	1060	1060	0	718239	76.96	89.212418	23.17	726485.05	2564133.55	46.8
JASHORE	JASHORE	2764547	0	1084	513552	0	0	1060	27-Aug-22	86	33	33.75	6	22588.93419	10.02521543	1060	1060	0	718239	76.96	89.212418	23.17	726485.05	2564133.55	46.8
JASHORE	JASHORE	2764547	0	1084	513552	0	0	1060	03-Sep-22	87	33	35.71	2	22588.93419	10.02521543	1060	1060	0	718239	76.96	89.212418	23.17	726485.05	2564133.55	46.8
JASHORE	JASHORE	2764547	0	1084	513552	0	0	1060	10-Sep-22	88	33	31.14	23	22588.93419	10.02521543	1060	1060	0	718239	76.96	89.212418	23.17	726485.05	2564133.55	46.8
JASHORE	JASHORE	2764547	0	1084	513552	0	0	1060	17-Sep-22	89	33	32.71	19	22588.93419	10.02521543	1060	1060	0	718239	76.96	89.212418	23.17	726485.05	2564133.55	46.8
JASHORE	JASHORE	2764547	0	1084	513552	0	0	1060	24-Sep-22	90	33	32.57	26	22588.93419	10.02521543	1060	1060	0	718239	76.96	89.212418	23.17	726485.05	2564133.55	46.8
JASHORE	JASHORE	2764547	0	1084	513552	0	0	1060	01-Oct-22	91	33	32.57	12	22588.93419	10.02521543	1060	1060	0	718239	76.96	89.212418	23.17	726485.05	2564133.55	46.8
JASHORE	JASHORE	2764547	0	1084	513552	0	0	1060	08-Oct-22	92	33	32.57	13	22588.93419	10.02521543	1060	1060	0	718239	76.96	89.212418	23.17	726485.05	2564133.55	46.8
JASHORE	JASHORE	2764547	0	1084	513552	0	0	1060	15-Oct-22	93	33	33.43	13	22588.93419	10.02521543	1060	1060	0	718239	76.96	89.212418	23.17	726485.05	2564133.55	46.8
JASHORE	JASHORE	2764547	0	1084	513552	0	0	1060	22-Oct-22	94	33	31.71	5	22588.93419	10.02521543	1060	1060	0	718239	76.96	89.212418	23.17	726485.05	2564133.55	46.8
JASHORE	JASHORE	2764547	0	1084	513552	0	0	1060	29-Oct-22	95	33	31.14	0	22588.93419	10.02521543	1060	1060	0	718239	76.96	89.212418	23.17	726485.05	2564133.55	46.8
JASHORE	JASHORE	2764547	0	1084	513552	0	0	1060	05-Nov-22	96	33	30.57	0	22588.93419	10.02521543	1060	1060	0	718239	76.96	89.212418	23.17	726485.05	2564133.55	46.8
JASHORE	JASHORE	2764547	0	1084	513552	0	0	1060	12-Nov-22	97	33	29.71	0	22588.93419	10.02521543	1060	1060	0	718239	76.96	89.212418	23.17	726485.05	2564133.55	46.8
JASHORE	JASHORE	2764547	0	1084	513552	0	0	1060	19-Nov-22	98	33	29.43	2	22588.93419	10.02521543	1060	1060	0	718239	76.96	89.212418	23.17	726485.05	2564133.55	46.8
JHALOKATI	JHALOKATI	682669	0	1060	0	112003	0	966	05-Jun-21	22	4	32.32	30	5523.001509	8.616676743	966	0	966	112003	66.68	90.199768	22.64	212192.293	2506424.862	26
JHALOKATI	JHALOKATI	682669	0	1060	0	112003	0	966	12-Jun-21	23	4	30.54	44	5523.001509	8.616676743	966	0	966	112003	66.68	90.199768	22.64	212192.293	2506424.862	26
JHALOKATI	JHALOKATI	682669	0	1060	0	112003	0	966	19-Jun-21	24	4	30.9	108	5523.001509	8.616676743	966	0	966	112003	66.68	90.199768	22.64	212192.293	2506424.862	26
JHALOKATI	JHALOKATI	682669	0	1060	0	112003	0	966	26-Jun-21	25	4	32.6	250	5523.001509	8.616676743	966	0	966	112003	66.68	90.199768	22.64	212192.293	2506424.862	26
JHALOKATI	JHALOKATI	682669	0	1060	0	112003	0	966	03-Jul-21	26	4	31.41	607	5523.001509	8.616676743	966	0	966	112003	66.68	90.199768	22.64	212192.293	2506424.862	26
JHALOKATI	JHALOKATI	682669	0	1060	0	112003	0	966	10-Jul-21	27	4	31.61	745	5523.001509	8.616676743	966	0	966	112003	66.68	90.199768	22.64	212192.293	2506424.862	26
JHALOKATI	JHALOKATI	682669	0	1060	0	112003	0	966	17-Jul-21	28	4	33.51	322	5523.001509	8.616676743	966	0	966	112003	66.68	90.199768	22.64	212192.293	2506424.862	26
JHALOKATI	JHALOKATI	682669	0	1060	0	112003	0	966	24-Jul-21	29	4	31.96	445	5523.001509	8.616676743	966	0	966	112003	66.68	90.199768	22.64	212192.293	2506424.862	26
JHALOKATI	JHALOKATI	682669	0	1060	0	112003	0	966	31-Jul-21	30	4	30.2	305	5523.001509	8.616676743	966	0	966	112003	66.68	90.199768	22.64	212192.293	2506424.862	26
JHALOKATI	JHALOKATI	682669	0	1060	0	112003	0	966	07-Aug-21	31	4	32.67	91	5523.001509	8.616676743	966	0	966	112003	66.68	90.199768	22.64	212192.293	2506424.862	26
JHALOKATI	JHALOKATI	682669	0	1060	0	112003	0	966	14-Aug-21	32	4	32.63	65	5523.001509	8.616676743	966	0	966	112003	66.68	90.199768	22.64	212192.293	2506424.862	26
JHALOKATI	JHALOKATI	682669	0	1060	0	112003	0	966	21-Aug-21	33	4	31.64	55	5523.001509	8.616676743	966	0	966	112003	66.68	90.199768	22.64	212192.293	2506424.862	26
JHALOKATI	JHALOKATI	682669	0	1060	0	112003	0	966	28-Aug-21	34	4	34.08	35	5523.001509	8.616676743	966	0	966	112003	66.68	90.199768	22.64	212192.293	2506424.862	26
JHALOKATI	JHALOKATI	682669	0	1060	0	112003	0	966	04-Sep-21	35	4	33.84	31	5523.001509	8.616676743	966	0	966	112003	66.68	90.199768	22.64	212192.293	2506424.862	26
JHALOKATI	JHALOKATI	682669	0	1060	0	112003	0	966	11-Sep-21	36	4	33.81	12	5523.001509	8.616676743	966	0	966	112003	66.68	90.199768	22.64	212192.293	2506424.862	26
JHALOKATI	JHALOKATI	682669	0	1060	0	112003	0	966	18-Sep-21	37	4	31.03	10	5523.001509	8.616676743	966	0	966	112003	66.68	90.199768	22.64	212192.293	2506424.862	26
JHALOKATI	JHALOKATI	682669	0	1060	0	112003	0	966	25-Sep-21	38	4	33.84	7	5523.001509	8.616676743	966	0	966	112003	66.68	90.199768	22.64	212192.293	2506424.862	26
JHALOKATI	JHALOKATI	682669	0	1060	0	112003	0	966	02-Oct-21	39	4	34.11	5	5523.001509	8.616676743	966	0	966	112003	66.68	90.199768	22.64	212192.293	2506424.862	26
JHALOKATI	JHALOKATI	682669	0	1060	0	112003	0	966	09-Oct-21	40	4	34.13	1	5523.001509	8.616676743	966	0	966	112003	66.68	90.199768	22.64	212192.293	2506424.862	26
JHALOKATI	JHALOKATI	682669	0	1060	0	112003	0	966	16-Oct-21	41	4	33.14	0	5523.001509	8.616676743	966	0	966	112003	66.68	90.199768	22.64	212192.293	2506424.862	26
JHALOKATI	JHALOKATI	682669	0	1060	0	112003	0	966	23-Oct-21	42	4	32.4	0	5523.001509	8.616676743	966	0	966	112003	66.68	90.199768	22.64	212192.293	2506424.862	26
JHALOKATI	JHALOKATI	682669	0	1060	0	112003	0	966	30-Oct-21	43	4	32.28	1	5523.001509	8.616676743	966	0	966	112003	66.68	90.199768	22.64	212192.293	2506424.862	26
JHALOKATI	JHALOKATI	682669	0	1060	0	112003	0	966	06-Nov-21	44	4	31.1	0	5523.001509	8.616676743	966	0	966	112003	66.68	90.199768	22.64	212192.293	2506424.862	26
JHALOKATI	JHALOKATI	682669	0	1060	0	112003	0	966	13-Nov-21	45	4	29.3	0	5523.001509	8.616676743	966	0	966	112003	66.68	90.199768	22.64	212192.293	2506424.862	26
JHALOKATI	JHALOKATI	682669	0	1060	0	112003	0	966	20-Nov-21	46	4	30.7	0	5523.001509	8.616676743	966	0	966	112003	66.68	90.199768	22.64	212192.293	2506424.862	26
JHALOKATI	JHALOKATI	682669	0	1060	0	112003	0	966	27-Nov-21	47	4	29.4	4	5523.001509	8.616676743	966	0	966	112003	66.68	90.199768	22.64	212192.293	2506424.862	26
JHALOKATI	JHALOKATI	682669	0	1060	0	112003	0	966	04-Dec-21	48	4	27.5	0	5523.001509	8.616676743	966	0	966	112003	66.68	90.199768	22.64	212192.293	2506424.862	26
JHALOKATI	JHALOKATI	682669	0	1060	0	112003	0	966	11-Dec-21	49	4	26.9	0	5523.001509	8.616676743	966	0	966	112003	66.68	90.199768	22.64	212192.293	2506424.862	26
JHALOKATI	JHALOKATI	682669	0	1060	0	112003	0	966	18-Dec-21	50	4	25.8	0	5523.001509	8.616676743	966	0	966	112003	66.68	90.199768	22.64	212192.293	2506424.862	26
JHALOKATI	JHALOKATI	682669	0	1060	0	112003	0	966	25-Dec-21	51	4	26.6	1	5523.001509	8.616676743	966	0	966	112003	66.68	90.199768	22.64	212192.293	2506424.862	26
JHALOKATI	JHALOKATI	682669	0	1060	0	112003	0	966	01-Jan-22	52	4	25.6	2	5523.001509	8.616676743	966	0	966	184088	83.08	90.199768	22.64	212192.293	2506424.862	26
JHALOKATI	JHALOKATI	682669	0	1060	0	112003	0	966	08-Jan-22	53	4	25.9	6	5523.001509	8.616676743	966	0	966	184088	83.08	90.199768	22.64	212192.293	2506424.862	26
JHALOKATI	JHALOKATI	682669	0	1060	0	112003	0	966	15-Jan-22	54	4	25.2	29	5523.001509	8.616676743	966	0	966	184088	83.08	90.199768	22.64	212192.293	2506424.862	26
JHALOKATI	JHALOKATI	682669	0	1060	0	112003	0	966	22-Jan-22	55	4	23.8	190	5523.001509	8.616676743	966	0	966	184088	83.08	90.199768	22.64	212192.293	2506424.862	26
JHALOKATI	JHALOKATI	682669	0	1060	0	112003	0	966	29-Jan-22	56	4	26.5	367	5523.001509	8.616676743	966	0	966	184088	83.08	90.199768	22.64	212192.293	2506424.862	26
JHALOKATI	JHALOKATI	682669	0	1060	0	112003	0	966	05-Feb-22	57	4	25.5	209	5523.001509	8.616676743	966	0	966	184088	83.08	90.199768	22.64	212192.293	2506424.862	26
JHALOKATI	JHALOKATI	682669	0	1060	0	112003	0	966	12-Feb-22	58	4	26.8	77	5523.001509	8.616676743	966	0	966	184088	83.08	90.199768	22.64	212192.293	2506424.862	26
JHALOKATI	JHALOKATI	682669	0	1060	0	112003	0	966	19-Feb-22	59	4	27.7	36	5523.001509	8.616676743	966	0	966	184088	83.08	90.199768	22.64	212192.293	2506424.862	26
JHALOKATI	JHALOKATI	682669	0	1060	0	112003	0	966	26-Feb-22	60	4	30	19	5523.001509	8.616676743	966	0	966	184088	83.08	90.199768	22.64	212192.293	2506424.862	26
JHALOKATI	JHALOKATI	682669	0	1060	0	112003	0	966	05-Mar-22	61	4	31.76	4	5523.001509	8.616676743	966	0	966	184088	83.08	90.199768	22.64	212192.293	2506424.862	26
JHALOKATI	JHALOKATI	682669	0	1060	0	112003	0	966	12-Mar-22	62	4	33.75	5	5523.001509	8.616676743	966	0	966	184088	83.08	90.199768	22.64	212192.293	2506424.862	26
JHALOKATI	JHALOKATI	682669	0	1060	0	112003	0	966	19-Mar-22	63	4	34.86	1	5523.001509	8.616676743	966	0	966	184088	83.08	90.199768	22.64	212192.293	2506424.862	26
JHALOKATI	JHALOKATI	682669	0	1060	0	112003	0	966	26-Mar-22	64	4	33.1	1	5523.001509	8.616676743	966	0	966	184088	83.08	90.199768	22.64	212192.293	2506424.862	26
JHALOKATI	JHALOKATI	682669	0	1060	0	112003	0	966	02-Apr-22	65	2	34.71	0	5523.001509	8.616676743	966	0	966	184088	83.08	90.199768	22.64	212192.293	2506424.862	26
JHALOKATI	JHALOKATI	682669	0	1060	0	112003	0	966	09-Apr-22	66	2	34.71	0	5523.001509	8.616676743	966	0	966	184088	83.08	90.199768	22.64	212192.293	2506424.862	26
JHALOKATI	JHALOKATI	682669	0	1060	0	112003	0	966	16-Apr-22	67	2	33.43	0	5523.001509	8.616676743	966	0	966	184088	83.08	90.199768	22.64	212192.293	2506424.862	26
JHALOKATI	JHALOKATI	682669	0	1060	0	112003	0	966	23-Apr-22	68	2	35	0	5523.001509	8.616676743	966	0	966	184088	83.08	90.199768	22.64	212192.293	2506424.862	26
JHALOKATI	JHALOKATI	682669	0	1060	0	112003	0	966	30-Apr-22	69	2	32.43	0	5523.001509	8.616676743	966	0	966	184088	83.08	90.199768	22.64	212192.293	2506424.862	26
JHALOKATI	JHALOKATI	682669	0	1060	0	112003	0	966	07-May-22	70	2	32	0	5523.001509	8.616676743	966	0	966	184088	83.08	90.199768	22.64	212192.293	2506424.862	26
JHALOKATI	JHALOKATI	682669	0	1060	0	112003	0	966	14-May-22	71	2	33.86	0	5523.001509	8.616676743	966	0	966	184088	83.08	90.199768	22.64	212192.293	2506424.862	26
JHALOKATI	JHALOKATI	682669	0	1060	0	112003	0	966	21-May-22	72	2	33.86	0	5523.001509	8.616676743	966	0	966	184088	83.08	90.199768	22.64	212192.293	2506424.862	26
JHALOKATI	JHALOKATI	682669	0	1060	0	112003	0	966	28-May-22	73	2	32.57	0	5523.001509	8.616676743	966	0	966	184088	83.08	90.199768	22.64	212192.293	2506424.862	26
JHALOKATI	JHALOKATI	682669	0	1060	0	112003	0	966	04-Jun-22	74	2	33.57	0	5523.001509	8.616676743	966	0	966	184088	83.08	90.199768	22.64	212192.293	2506424.862	26
JHALOKATI	JHALOKATI	682669	0	1060	0	112003	0	966	11-Jun-22	75	2	32.14	0	5523.001509	8.616676743	966	0	966	184088	83.08	90.199768	22.64	212192.293	2506424.862	26
JHALOKATI	JHALOKATI	682669	0	1060	0	112003	0	966	18-Jun-22	76	2	32.43	2	5523.001509	8.616676743	966	0	966	184088	83.08	90.199768	22.64	212192.293	2506424.862	26
JHALOKATI	JHALOKATI	682669	0	1060	0	112003	0	966	25-Jun-22	77	2	32.57	17	5523.001509	8.616676743	966	0	966	184088	83.08	90.199768	22.64	212192.293	2506424.862	26
JHALOKATI	JHALOKATI	682669	0	1060	0	112003	0	966	02-Jul-22	78	2	33.71	33	5523.001509	8.616676743	966	0	966	184088	83.08	90.199768	22.64	212192.293	2506424.862	26
JHALOKATI	JHALOKATI	682669	0	1060	0	112003	0	966	09-Jul-22	79	2	34.43	9	5523.001509	8.616676743	966	0	966	184088	83.08	90.199768	22.64	212192.293	2506424.862	26
JHALOKATI	JHALOKATI	682669	0	1060	0	112003	0	966	16-Jul-22	80	2	33.43	36	5523.001509	8.616676743	966	0	966	184088	83.08	90.199768	22.64	212192.293	2506424.862	26
JHALOKATI	JHALOKATI	682669	0	1060	0	112003	0	966	23-Jul-22	81	2	32.43	6	5523.001509	8.616676743	966	0	966	184088	83.08	90.199768	22.64	212192.293	2506424.862	26
JHALOKATI	JHALOKATI	682669	0	1060	0	112003	0	966	30-Jul-22	82	2	32.86	1	5523.001509	8.616676743	966	0	966	184088	83.08	90.199768	22.64	212192.293	2506424.862	26
JHALOKATI	JHALOKATI	682669	0	1060	0	112003	0	966	06-Aug-22	83	2	33.43	1	5523.001509	8.616676743	966	0	966	184088	83.08	90.199768	22.64	212192.293	2506424.862	26
JHALOKATI	JHALOKATI	682669	0	1060	0	112003	0	966	13-Aug-22	84	2	33	0	5523.001509	8.616676743	966	0	966	184088	83.08	90.199768	22.64	212192.293	2506424.862	26
JHALOKATI	JHALOKATI	682669	0	1060	0	112003	0	966	20-Aug-22	85	2	33.71	1	5523.001509	8.616676743	966	0	966	184088	83.08	90.199768	22.64	212192.293	2506424.862	26
JHALOKATI	JHALOKATI	682669	0	1060	0	112003	0	966	27-Aug-22	86	2	33.71	1	5523.001509	8.616676743	966	0	966	184088	83.08	90.199768	22.64	212192.293	2506424.862	26
JHALOKATI	JHALOKATI	682669	0	1060	0	112003	0	966	03-Sep-22	87	2	32.86	2	5523.001509	8.616676743	966	0	966	184088	83.08	90.199768	22.64	212192.293	2506424.862	26
JHALOKATI	JHALOKATI	682669	0	1060	0	112003	0	966	10-Sep-22	88	2	31.14	2	5523.001509	8.616676743	966	0	966	184088	83.08	90.199768	22.64	212192.293	2506424.862	26
JHALOKATI	JHALOKATI	682669	0	1060	0	112003	0	966	17-Sep-22	89	2	32.89	9	5523.001509	8.616676743	966	0	966	184088	83.08	90.199768	22.64	212192.293	2506424.862	26
JHALOKATI	JHALOKATI	682669	0	1060	0	112003	0	966	24-Sep-22	90	2	32.57	7	5523.001509	8.616676743	966	0	966	184088	83.08	90.199768	22.64	212192.293	2506424.862	26
JHALOKATI	JHALOKATI	682669	0	1060	0	112003	0	966	01-Oct-22	91	2	32.57	3	5523.001509	8.616676743	966	0	966	184088	83.08	90.199768	22.64	212192.293	2506424.862	26
JHALOKATI	JHALOKATI	682669	0	1060	0	112003	0	966	08-Oct-22	92	2	32.57	1	5523.001509	8.616676743	966	0	966	184088	83.08	90.199768	22.64	212192.293	2506424.862	26
JHALOKATI	JHALOKATI	682669	0	1060	0	112003	0	966	15-Oct-22	93	2	33.43	0	5523.001509	8.616676743	966	0	966	184088	83.08	90.199768	22.64	212192.293	2506424.862	26
JHALOKATI	JHALOKATI	682669	0	1060	0	112003	0	966	22-Oct-22	94	2	30	0	5523.001509	8.616676743	966	0	966	184088	83.08	90.199768	22.64	212192.293	2506424.862	26
JHALOKATI	JHALOKATI	682669	0	1060	0	112003	0	966	29-Oct-22	95	2	31.14	0	5523.001509	8.616676743	966	0	966	184088	83.08	90.199768	22.64	212192.293	2506424.862	26
JHALOKATI	JHALOKATI	682669	0	1060	0	112003	0	966	05-Nov-22	96	2	30.57	0	5523.001509	8.616676743	966	0	966	184088	83.08	90.199768	22.64	212192.293	2506424.862	26
JHALOKATI	JHALOKATI	682669	0	1060	0	112003	0	966	12-Nov-22	97	2	29.71	0	5523.001509	8.616676743	966	0	966	184088	83.08	90.199768	22.64	212192.293	2506424.862	26
JHALOKATI	JHALOKATI	682669	0	1060	0	112003	0	966	19-Nov-22	98	2	29.43	0	5523.001509	8.616676743	966	0	966	184088	83.08	90.199768	22.64	212192.293	2506424.862	26
JHALOKATI	JHALOKATI	682669	0	1060	0	112003	0	966	26-Nov-22	99	2	30.43	0	5523.001509	8.616676743	966	0	966	184088	83.08	90.199768	22.64	212192.293	2506424.862	26
JHENAIDAH	JHENAIDAH	1771304	0	966	280192	0	902	0	05-Jun-21	22	34	35.55	96	14985.9334	9.614867267	902	0	902	280192	48.4	89.17653	23.55	722173.7084	2606296.843	37
JHENAIDAH	JHENAIDAH	1771304	0	966	280192	0	902	0	12-Jun-21	23	34	31.6	245	14985.9334	9.614867267	902	0	902	280192	48.4	89.17653	23.55	722173.7084	2606296.843	37
JHENAIDAH	JHENAIDAH	1771304	0	966	280192	0	902	0	19-Jun-21	24	34	31.54	608	14985.9334	9.614867267	902	0	902	280192	48.4	89.17653	23.55	722173.7084	2606296.843	37
JHENAIDAH	JHENAIDAH	1771304	0	966	280192	0	902	0	26-Jun-21	25	34	33.48	684	14985.9334	9.614867267	902	0	902	280192	48.4	89.17653	23.55	722173.7084	2606296.843	37
JHENAIDAH	JHENAIDAH	1771304	0	966	280192	0	902	0	03-Jul-21	26	34	32.66	902	14985.9334	9.614867267	902	0	902	280192	48.4	89.17653	23.55	722173.7084	2606296.843	37
JHENAIDAH	JHENAIDAH	1771304	0	966	280192	0	902	0	10-Jul-21	27	34	33.61	793	14985.9334	9.614867267	902	0	902	280192	48.4	89.17653	23.55	722173.7084	2606296.843	37
JHENAIDAH	JHENAIDAH	1771304	0	966	280192	0	902	0	17-Jul-21	28	34	34.13	548	14985.9334	9.614867267	902	0	902	280192	48.4	89.17653	23.55	722173.7084	2606296.843	37
JHENAIDAH	JHENAIDAH	1771304	0	966	280192	0	902	0	24-Jul-21	29	34	34.28	665	14985.9334	9.614867267	902	0	902	280192	48.4	89.17653	23.55	722173.7084	2606296.843	37
JHENAIDAH	JHENAIDAH	1771304	0	966	280192	0	902	0	31-Jul-21	30	34	31.92	605	14985.9334	9.614867267	902	0	902	280192	48.4	89.17653	23.55	722173.7084	2606296.843	37
JHENAIDAH	JHENAIDAH	1771304	0	966	280192	0	902	0	07-Aug-21	31	34	34.03	378	14985.9334	9.614867267	902	0	902	280192	48.4	89.17653	23.55	722173.7084	2606296.843	37
JHENAIDAH	JHENAIDAH	1771304	0	966	280192	0	902	0	14-Aug-21	32	34	33.86	250	14985.9334	9.614867267	902	0	902	280192	48.4	89.17653	23.55	722173.7084	2606296.843	37
JHENAIDAH	JHENAIDAH	1771304	0	966	280192	0	902	0	21-Aug-21	33	34	32.8	197	14985.9334	9.614867267	902	0	902	280192	48.4	89.17653	23.55	722173.7084	2606296.843	37
JHENAIDAH	JHENAIDAH	1771304	0	966	280192	0	902	0	28-Aug-21	34	34	34.74	137	14985.9334	9.614867267	902	0	902	280192	48.4	89.17653	23.55	722173.7084	2606296.843	37
JHENAIDAH	JHENAIDAH	1771304	0	966	280192	0	902	0	04-Sep-21	35	34	34.31	140	14985.9334	9.614867267	902	0	902	280192	48.4	89.17653	23.55	722173.7084	2606296.843	37
JHENAIDAH	JHENAIDAH	1771304	0	966	280192	0	902	0	11-Sep-21	36	34	34.31	97	14985.9334	9.614867267	902	0	902	280192	48.4	89.17653	23.55	722173.7084	2606296.843	37
JHENAIDAH	JHENAIDAH	1771304	0	966	280192	0	902	0	18-Sep-21	37	34	32.8	89	14985.9334	9.614867267	902	0	902	280192	48.4	89.17653	23.55	722173.7084	2606296.843	37
JHENAIDAH	JHENAIDAH	1771304	0	966	280192	0	902	0	25-Sep-21	38	34	34.18	66	14985.9334	9.614867267	902	0	902	280192	48.4	89.17653	23.55	722173.7084	2606296.843	37
JHENAIDAH	JHENAIDAH	1771304	0	966	280192	0	902	0	02-Oct-21	39	34	34.46	26	14985.9334	9.614867267	902	0	902	280192	48.4	89.17653	23.55	722173.7084	2606296.843	37
JHENAIDAH	JHENAIDAH	1771304	0	966	280192	0	902	0	09-Oct-21	40	34	34.41	23	14985.9334	9.614867267	902	0	902	280192	48.4	89.17653	23.55	722173.7084	2606296.843	37
JHENAIDAH	JHENAIDAH	1771304	0	966	280192	0	902	0	16-Oct-21	41	34	32.27	16	14985.9334	9.614867267	902	0	902	280192	48.4	89.17653	23.55	722173.7084	2606296.843	37
JHENAIDAH	JHENAIDAH	1771304	0	966	280192	0	902	0	23-Oct-21	42	34	32.22	12	14985.9334	9.614867267	902	0	902	280192	48.4	89.17653	23.55	722173.7084	2606296.843	37
JHENAIDAH	JHENAIDAH	1771304	0	966	280192	0	902	0	30-Oct-21	43	34	31.84	13	14985.9334	9.614867267	902	0	902	280192	48.4	89.17653	23.55	722173.7084	2606296.843	37
JHENAIDAH	JHENAIDAH	1771304	0	966	280192	0	902	0	06-Nov-21	44	34	30.5	7	14985.9334	9.614867267	902	0	902	280192	48.4	89.17653	23.55	722173.7084	2606296.843	37
JHENAIDAH	JHENAIDAH	1771304	0	966	280192	0	902	0	13-Nov-21	45	34	26.2	11	14985.9334	9.614867267	902	0	902	280192	48.4	89.17653	23.55	722173.7084	2606296.843	37
JHENAIDAH	JHENAIDAH	1771304	0	966	280192	0	902	0	20-Nov-21	46	34	29.4	10	14985.9334	9.614867267	902	0	902	280192	48.4	89.17653	23.55	722173.7084	2606296.843	37
JHENAIDAH	JHENAIDAH	1771304	0	966	280192	0	902	0	27-Nov-21	47	34	27.7	8	14985.9334	9.614867267	902	0	902	280192	48.4	89.17653	23.55	722173.7084	2606296.843	37
JHENAIDAH	JHENAIDAH	1771304	0	966	280192	0	902	0	04-Dec-21	48	34	26.9	4	14985.9334	9.614867267	902	0	902	280192	48.4	89.17653	23.55	722173.7084	2606296.843	37
JHENAIDAH	JHENAIDAH	1771304	0	966	280192	0	902	0	11-Dec-21	49	34	26.6	4	14985.9334	9.614867267	902	0	902	280192	48.4	89.17653	23.55	722173.7084	2606296.843	37
JHENAIDAH	JHENAIDAH	1771304	0	966	280192	0	902	0	18-Dec-21	50	34	24.4	3	14985.9334	9.614867267	902	0	902	280192	48.4	89.17653	23.55	722173.7084	2606296.843	37
JHENAIDAH	JHENAIDAH	1771304	0	966	280192	0	902	0	25-Dec-21	51	34	24.8	5	14985.9334	9.614867267	902	0	902	280192	48.4	89.17653	23.55	722173.7084	2606296.843	37
JHENAIDAH	JHENAIDAH	1771304	0	966	280192	0	902	0	01-Jan-22	52	34	23.1	3	14985.9334	9.614867267	902	0	902	422965	72.7	89.17653	23.55	722173.7084	2606296.843	37
JHENAIDAH	JHENAIDAH	1771304	0	966	280192	0	902	0	08-Jan-22	53	34	24.4	41	14985.9334	9.614867267	902	0	902	422965	72.7	89.17653	23.55	722173.7084	2606296.843	37
JHENAIDAH	JHENAIDAH	1771304	0	966	280192	0	902	0	15-Jan-22	54	34	22.6	189	14985.9334	9.614867267	902	0	902	422965	72.7	89.17653	23.55	722173.7084	2606296.843	37
JHENAIDAH	JHENAIDAH	1771304	0	966	280192	0	902	0	22-Jan-22	55	34	22.7	437	14985.9334	9.614867267	902	0	902	422965	72.7	89.17653	23.55	722173.7084	2606296.843	37
JHENAIDAH	JHENAIDAH	1771304	0	966	280192	0	902	0	29-Jan-22	56	34	24	344	14985.9334	9.614867267	902	0	902	422965	72.7	89.17653	23.55	722173.7084	2606296.843	37
JHENAIDAH	JHENAIDAH	1771304	0	966	280192	0	902	0	05-Feb-22	57	34	23.5	122	14985.9334	9.614867267	902	0	902	422965	72.7	89.17653	23.55	722173.7084	2606296.843	37
JHENAIDAH	JHENAIDAH	1771304	0	966	280192	0	902	0	12-Feb-22	58	34	25	69	14985.9334	9.614867267	902	0	902	422965	72.7	89.17653	23.55	722173.7084	2606296.843	37
JHENAIDAH	JHENAIDAH	1771304	0	966	280192	0	902	0	19-Feb-22	59	34	27.1	24	14985.9334	9.614867267	902	0	902	422965	72.7	89.17653	23.55	722173.7084	2606296.843	37
JHENAIDAH	JHENAIDAH	1771304	0	966	280192	0	902	0	26-Feb-22	60	34	29	10	14985.9334	9.614867267	902	0	902	422965	72.7	89.17653	23.55	722173.7084	2606296.843	37
JHENAIDAH	JHENAIDAH	1771304	0	966	280192	0	902	0	05-Mar-22	61	34	30.74	4	14985.9334	9.614867267	902	0	902	422965	72.7	89.17653	23.55	722173.7084	2606296.843	37
JHENAIDAH	JHENAIDAH	1771304	0	966	280192	0	902	0	12-Mar-22	62	34	33.16	3	14985.9334	9.614867267	902	0	902	422965	72.7	89.17653	23.55	722173.7084	2606296.843	37
JHENAIDAH	JHENAIDAH	1771304	0	966	280192	0	902	0	19-Mar-22	63	34	35.63	1	14985.9334	9.614867267	902	0	902	422965	72.7	89.17653	23.55	722173.7084	2606296.843	37
JHENAIDAH	JHENAIDAH	1771304	0	966	280192	0	902	0	26-Mar-22	64	34	35.24	1	14985.9334	9.614867267	902	0	902	422965	72.7	89.17653	23.55	722173.7084	2606296.843	37
JHENAIDAH	JHENAIDAH	1771304	0	966	280192	0	902	0	02-Apr-22	65	34	38.71	1	14985.9334	9.614867267	902	0	902	422965	72.7	89.17653	23.55	722173.7084	2606296.843	37
JHENAIDAH	JHENAIDAH	1771304	0	966	280192	0	902	0	09-Apr-22	66	34	34.71	0	14985.9334	9.614867267	902	0	902	422965	72.7	89.17653	23.55	722173.7084	2606296.843	37
JHENAIDAH	JHENAIDAH	1771304	0	966	280192	0	902	0	16-Apr-22	67	34	33.43	0	14985.9334	9.614867267	902	0	902	422965	72.7	89.17653	23.55	722173.7084	2606296.843	37
JHENAIDAH	JHENAIDAH	1771304	0	966	280192	0	902	0	23-Apr-22	68	34	35	0	14985.9334	9.614867267	902	0	902	422965	72.7	89.17653	23.55	722173.7084	2606296.843	37
JHENAIDAH	JHENAIDAH	1771304	0	966	280192	0	902	0	30-Apr-22	69	34	32.43	0	14985.9334	9.614867267	902	0	902	422965	72.7	89.17653	23.55	722173.7084	2606296.843	37
JHENAIDAH	JHENAIDAH	1771304	0	966	280192	0	902	0	07-May-22	70	34	32	0	14985.9334	9.614867267	902	0	902	422965	72.7	89.17653	23.55	722173.7084	2606296.843	37
JHENAIDAH	JHENAIDAH	1771304	0	966	280192	0	902	0	14-May-22	71	34	33.86	0	14985.9334	9.614867267	902	0	902	422965	72.7	89.17653	23.55	722173.7084	2606296.843	37
JHENAIDAH	JHENAIDAH	1771304	0	966	280192	0	902	0	21-May-22	72	34	33.84	0	14985.9334	9.614867267	902	0	902	422965	72.7	89.17653	23.55	722173.7084	2606296.843	37
JHENAIDAH	JHENAIDAH	1771304	0	966	280192	0	902	0	28-May-22	73	34	32.57	2	14985.9334	9.614867267	902	0	902	422965	72.7	89.17653	23.55	722173.7084	2606296.843	37
JHENAIDAH	JHENAIDAH	1771304	0	966	280192	0	902	0	04-Jun-22	74	34	33.57	0	14985.9334	9.614867267	902	0	902	422965	72.7	89.17653	23.55	722173.7084	2606296.843	37
JHENAIDAH	JHENAIDAH	1771304	0	966	280192	0	902	0	11-Jun-22	75	34	32.14	0	14985.9334	9.614867267	902	0	902	422965	72.7	89.17653	23.55	722173.7084	2606296.843	37
JHENAIDAH	JHENAIDAH	1771304	0	966	280192	0	902	0	18-Jun-22	76	34	32.43	0	14985.9334	9.614867267	902	0	902	422965	72.7	89.17653	23.55	722173.7084	2606296.843	37
JHENAIDAH	JHENAIDAH	1771304	0	966	280192	0	902	0	25-Jun-22	77	34	32.57	5	14985.9334	9.614867267	902	0	902	422965	72.7	89.17653	23.55	722173.7084	2606296.843	37
JHENAIDAH	JHENAIDAH	1771304	0	966	280192	0	902	0	02-Jul-22	78	34	33.71	12	14985.9334	9.614867267	902	0	902	422965	72.7	89.17653	23.55	722173.7084	2606296.843	37
JHENAIDAH	JHENAIDAH	1771304	0	966	280192	0	902	0	09-Jul-22	79	34	34.43	21	14985.9334	9.614867267	902	0	902	422965	72.7	89.17653	23.55	722173.7084	2606296.843	37
JHENAIDAH	JHENAIDAH	1771304	0	966	280192	0	902	0	16-Jul-22	80	34	33.43	36	14985.9334	9.614867267	902	0	902	422965	72.7	89.17653	23.55	722173.7084	2606296.843	37
JHENAIDAH	JHENAIDAH	1771304	0	966	280192	0	902	0	23-Jul-22	81	34	32.43	23	14985.9334	9.614867267	902	0	902	422965	72.7	89.17653	23.55	722173.7084	2606296.843	37
JHENAIDAH	JHENAIDAH	1771304	0	966	280192	0	902	0	30-Jul-22	82	34	32.86	14	14985.9334	9.614867267	902	0	902	422965	72.7	89.17653	23.55	722173.7084	2606296.843	37
JHENAIDAH	JHENAIDAH	1771304	0	966	280192	0	902	0	06-Aug-22	83	34	33.43	5	14985.9334	9.614867267	902	0	902	422965	72.7	89.17653	23.55	722173.7084	2606296.843	37
JHENAIDAH	JHENAIDAH	1771304	0	966	280192	0	902	0	13-Aug-22	84	34	33	1	14985.9334	9.614867267	902	0	902	422965	72.7	89.17653	23.55	722173.7084	2606296.843	37
JHENAIDAH	JHENAIDAH	1771304	0	966	280192	0	902	0	20-Aug-22	85	34	33.71	2	14985.9334	9.614867267	902	0	902	422965	72.7	89.17653	23.55	722173.7084	2606296.843	37
JHENAIDAH	JHENAIDAH	1771304	0	966	280192	0	902	0	27-Aug-22	86	34	33.75	2	14985.9334	9.614867267	902	0	902	422965	72.7	89.17653	23.55	722173.7084	2606296.843	37
JHENAIDAH	JHENAIDAH	1771304	0	966	280192	0	902	0	03-Sep-22	87	34	35.71	0	14985.9334	9.614867267	902	0	902	422965	72.7	89.17653	23.55	722173.7084	2606296.843	37
JHENAIDAH	JHENAIDAH	1771304	0	966	280192	0	902	0	10-Sep-22	88	34	31.14	0	14985.9334	9.614867267	902	0	902	422965	72.7	89.17653	23.55	722173.7084	2606296.843	37
JHENAIDAH	JHENAIDAH	1771304	0	966	280192	0	902	0	17-Sep-22	89	34	32.71	1	14985.9334	9.614867267	902	0	902	422965	72.7	89.17653	23.55	722173.7084	2606296.843	37
JHENAIDAH	JHENAIDAH	1771304	0	966	280192	0	902	0	24-Sep-22	90	34	32.57	2	14985.9334	9.614867267	902	0	902	422965	72.7	89.17653	23.55	722173.7084	2606296.843	37
JHENAIDAH	JHENAIDAH	1771304	0	966	280192	0	902	0	01-Oct-22	91	34	32.57	12	14985.9334	9.614867267	902	0	902	422965	72.7	89.17653	23.55	722173.7084	2606296.843	37
JHENAIDAH	JHENAIDAH	1771304	0	966	280192	0	902	0	08-Oct-22	92	34	32.57	7	14985.9334	9.614867267	902	0	902	422965	72.7	89.17653	23.55	722173.7084	2606296.843	37
JHENAIDAH	JHENAIDAH	1771304	0	966	280192	0	902	0	15-Oct-22	93	34	33.43	3	14985.9334	9.614867267	902	0	902	422965	72.7	89.17653	23.55	722173.7084	2606296.843	37
JHENAIDAH	JHENAIDAH	1771304	0	966	280192	0	902	0	22-Oct-22	94	34	31.71	1	14985.9334	9.614867267	902	0	902	422965	72.7	89.17653	23.55	722173.7084	2606296.843	37
JHENAIDAH	JHENAIDAH	1771304	0	966	280192	0	902	0	29-Oct-22	95	34	31.14	0	14985.9334	9.614867267	902	0	902	422965	72.7	89.17653	23.55	722173.7084	2606296.843	37
JHENAIDAH	JHENAIDAH	1771304	0	966	280192	0	902	0	05-Nov-22	96	34	30.57	1	14985.9334	9.614867267	902	0	902	422965	72.7	89.17653	23.55	722173.7084	2606296.843	37
JHENAIDAH	JHENAIDAH	1771304	0	966	280192	0	902	0	12-Nov-22	97	34	29.71	0	14985.9334	9.614867267	902	0	902	422965	72.7	89.17653	23.55	722173.7084	2606296.843	37
JHENAIDAH	JHENAIDAH	1771304	0	966	280192	0	902	0	19-Nov-22	98	34	29.43	0	14985.9334	9.614867267	902	0	902	422965	72.7	89.17653	23.55	722173.7084	2606296.843	37
JHENAIDAH	JHENAIDAH	1771304	0	966	280192	0	902	0	26-Nov-22	99	34	30.43	0	14985.9334	9.614867267	902	0	902	422965	72.7	89.17653	23.55	722173.7084	2606296.843	37
JHENAIDAH	JHENAIDAH	1771304	0	966	280192	0	902	0	03-Dec-22	100	34	29.29	0	14985.9334	9.614867267	902	0	902	422965	72.7	89.17653	23.55	722173.7084	2606296.843	37
JHENAIDAH	JHENAIDAH	1771304	0	966	280192	0	902	0	10-Dec-22	101	34	31.29	0	14985.9334	9.614867267	902	0	902	422965	72.7	89.17653	23.55	722173.7084	2606296.843	37
JHENAIDAH	JHENAIDAH	1771304	0	966	280192	0	902	0	17-Dec-22	102	34	27	0	14985.9334	9.614867267	902	0	902	422965	72.7	89.17653	23.55	722173.7084	2606296.843	37
JHENAIDAH	JHENAIDAH	1771304	0	966	280192	0	902	0	24-Dec-22	103	34	29.71	0	14985.9334	9.614867267	902	0	902	422965	72.7	89.17653	23.55	722173.7084	2606296.843	37
JHENAIDAH	JHENAIDAH	1771304	0	966	280192	0	902	0	31-Dec-22	104	34	29	0	14985.9334	9.614867267	902	0	902	422965	72.7	89.17653	23.55	722173.7084	2606296.843	37
JOYPURHAT	JOYPURHAT	913768	0	902	0	143910	903	0	05-Jun-21	22	42	35.07	383	7397.130556	8.908847441	903	0	903	143910	57.48	89.021938	25.1	703896.2726	2777462.713	23.8
JOYPURHAT	JOYPURHAT	913768	0	902	0	143910	903	0	12-Jun-21	23	42	32.69	425	7397.130556	8.908847441	903	0	903	143910	57.48	89.021938	25.1	703896.2726	2777462.713	23.8
JOYPURHAT	JOYPURHAT	913768	0	902	0	143910	903	0	19-Jun-21	24	42	32.5	438	7397.130556	8.908847441	903	0	903	143910	57.48	89.021938	25.1	703896.2726	2777462.713	23.8
JOYPURHAT	JOYPURHAT	913768	0	902	0	143910	903	0	26-Jun-21	25	42	32.22	405	7397.130556	8.908847441	903	0	903	143910	57.48	89.021938	25.1	703896.2726	2777462.713	23.8
JOYPURHAT	JOYPURHAT	913768	0	902	0	143910	903	0	03-Jul-21	26	42	32.06	272	7397.130556	8.908847441	903	0	903	143910	57.48	89.021938	25.1	703896.2726	2777462.713	23.8
JOYPURHAT	JOYPURHAT	913768	0	902	0	143910	903	0	10-Jul-21	27	42	32.77	162	7397.130556	8.908847441	903	0	903	143910	57.48	89.021938	25.1	703896.2726	2777462.713	23.8
JOYPURHAT	JOYPURHAT	913768	0	902	0	143910	903	0	17-Jul-21	28	42	33.01	85	7397.130556	8.908847441	903	0	903	143910	57.48	89.021938	25.1	703896.2726	2777462.713	23.8
JOYPURHAT	JOYPURHAT	913768	0	902	0	143910	903	0	24-Jul-21	29	42	34.52	132	7397.130556	8.908847441	903	0	903	143910	57.48	89.021938	25.1	703896.2726	2777462.713	23.8
JOYPURHAT	JOYPURHAT	913768	0	902	0	143910	903	0	31-Jul-21	30	42	33.62	94	7397.130556	8.908847441	903	0	903	143910	57.48	89.021938	25.1	703896.2726	2777462.713	23.8
JOYPURHAT	JOYPURHAT	913768	0	902	0	143910	903	0	07-Aug-21	31	42	34.01	80	7397.130556	8.908847441	903	0	903	143910	57.48	89.021938	25.1	703896.2726	2777462.713	23.8
JOYPURHAT	JOYPURHAT	913768	0	902	0	143910	903	0	14-Aug-21	32	42	34.23	59	7397.130556	8.908847441	903	0	903	143910	57.48	89.021938	25.1	703896.2726	2777462.713	23.8
JOYPURHAT	JOYPURHAT	913768	0	902	0	143910	903	0	21-Aug-21	33	42	33.23	66	7397.130556	8.908847441	903	0	903	143910	57.48	89.021938	25.1	703896.2726	2777462.713	23.8
JOYPURHAT	JOYPURHAT	913768	0	902	0	143910	903	0	28-Aug-21	34	42	32.88	31	7397.130556	8.908847441	903	0	903	143910	57.48	89.021938	25.1	703896.2726	2777462.713	23.8
JOYPURHAT	JOYPURHAT	913768	0	902	0	143910	903	0	04-Sep-21	35	42	33.56	48	7397.130556	8.908847441	903	0	903	143910	57.48	89.021938	25.1	703896.2726	2777462.713	23.8
JOYPURHAT	JOYPURHAT	913768	0	902	0	143910	903	0	11-Sep-21	36	42	33.51	22	7397.130556	8.908847441	903	0	903	143910	57.48	89.021938	25.1	703896.2726	2777462.713	23.8
JOYPURHAT	JOYPURHAT	913768	0	902	0	143910	903	0	18-Sep-21	37	42	33.23	18	7397.130556	8.908847441	903	0	903	143910	57.48	89.021938	25.1	703896.2726	2777462.713	23.8
JOYPURHAT	JOYPURHAT	913768	0	902	0	143910	903	0	25-Sep-21	38	42	34.7	14	7397.130556	8.908847441	903	0	903	143910	57.48	89.021938	25.1	703896.2726	2777462.713	23.8
JOYPURHAT	JOYPURHAT	913768	0	902	0	143910	903	0	02-Oct-21	39	42	30.8	6	7397.130556	8.908847441	903	0	903	143910	57.48	89.021938	25.1	703896.2726	2777462.713	23.8
JOYPURHAT	JOYPURHAT	913768	0	902	0	143910	903	0	09-Oct-21	40	42	30.7	11	7397.130556	8.908847441	903	0	903	143910	57.48	89.021938	25.1	703896.2726	2777462.713	23.8
JOYPURHAT	JOYPURHAT	913768	0	902	0	143910	903	0	16-Oct-21	41	42	31.74	5	7397.130556	8.908847441	903	0	903	143910	57.48	89.021938	25.1	703896.2726	2777462.713	23.8
JOYPURHAT	JOYPURHAT	913768	0	902	0	143910	903	0	23-Oct-21	42	42	31.88	3	7397.130556	8.908847441	903	0	903	143910	57.48	89.021938	25.1	703896.2726	2777462.713	23.8
JOYPURHAT	JOYPURHAT	913768	0	902	0	143910	903	0	30-Oct-21	43	42	31.62	1	7397.130556	8.908847441	903	0	903	143910	57.48	89.021938	25.1	703896.2726	2777462.713	23.8
JOYPURHAT	JOYPURHAT	913768	0	902	0	143910	903	0	06-Nov-21	44	42	30.8	12	7397.130556	8.908847441	903	0	903	143910	57.48	89.021938	25.1	703896.2726	2777462.713	23.8
JOYPURHAT	JOYPURHAT	913768	0	902	0	143910	903	0	13-Nov-21	45	42	30.4	13	7397.130556	8.908847441	903	0	903	143910	57.48	89.021938	25.1	703896.2726	2777462.713	23.8
JOYPURHAT	JOYPURHAT	913768	0	902	0	143910	903	0	20-Nov-21	46	42	29.3	26	7397.130556	8.908847441	903	0	903	143910	57.48	89.021938	25.1	703896.2726	2777462.713	23.8
JOYPURHAT	JOYPURHAT	913768	0	902	0	143910	903	0	27-Nov-21	47	42	29.22	14	7397.130556	8.908847441	903	0	903	143910	57.48	89.021938	25.1	703896.2726	2777462.713	23.8
JOYPURHAT	JOYPURHAT	913768	0	902	0	143910	903	0	04-Dec-21	48	42	29.2	16	7397.130556	8.908847441	903	0	903	143910	57.48	89.021938	25.1	703896.2726	2777462.713	23.8
JOYPURHAT	JOYPURHAT	913768	0	902	0	143910	903	0	11-Dec-21	49	42	27.3	20	7397.130556	8.908847441	903	0	903	143910	57.48	89.021938	25.1	703896.2726	2777462.713	23.8
JOYPURHAT	JOYPURHAT	913768	0	902	0	143910	903	0	18-Dec-21	50	42	25.7	16	7397.130556	8.908847441	903	0	903	143910	57.48	89.021938	25.1	703896.2726	2777462.713	23.8
JOYPURHAT	JOYPURHAT	913768	0	902	0	143910	903	0	25-Dec-21	51	42	24.8	9	7397.130556	8.908847441	903	0	903	143910	57.48	89.021938	25.1	703896.2726	2777462.713	23.8
JOYPURHAT	JOYPURHAT	913768	0	902	0	143910	903	0	01-Jan-22	52	42	21.2	10	7397.130556	8.908847441	903	0	903	224125	73.63	89.021938	25.1	703896.2726	2777462.713	23.8
JOYPURHAT	JOYPURHAT	913768	0	902	0	143910	903	0	08-Jan-22	53	42	24.3	42	7397.130556	8.908847441	903	0	903	224125	73.63	89.021938	25.1	703896.2726	2777462.713	23.8
JOYPURHAT	JOYPURHAT	913768	0	902	0	143910	903	0	15-Jan-22	54	42	21.6	58	7397.130556	8.908847441	903	0	903	224125	73.63	89.021938	25.1	703896.2726	2777462.713	23.8
JOYPURHAT	JOYPURHAT	913768	0	902	0	143910	903	0	22-Jan-22	55	42	21.8	234	7397.130556	8.908847441	903	0	903	224125	73.63	89.021938	25.1	703896.2726	2777462.713	23.8
JOYPURHAT	JOYPURHAT	913768	0	902	0	143910	903	0	29-Jan-22	56	42	20.7	318	7397.130556	8.908847441	903	0	903	224125	73.63	89.021938	25.1	703896.2726	2777462.713	23.8
JOYPURHAT	JOYPURHAT	913768	0	902	0	143910	903	0	05-Feb-22	57	42	22.5	124	7397.130556	8.908847441	903	0	903	224125	73.63	89.021938	25.1	703896.2726	2777462.713	23.8
JOYPURHAT	JOYPURHAT	913768	0	902	0	143910	903	0	12-Feb-22	58	42	25.3	84	7397.130556	8.908847441	903	0	903	224125	73.63	89.021938	25.1	703896.2726	2777462.713	23.8
JOYPURHAT	JOYPURHAT	913768	0	902	0	143910	903	0	19-Feb-22	59	42	26	27	7397.130556	8.908847441	903	0	903	224125	73.63	89.021938	25.1	703896.2726	2777462.713	23.8
JOYPURHAT	JOYPURHAT	913768	0	902	0	143910	903	0	26-Feb-22	60	42	27	13	7397.130556	8.908847441	903	0	903	224125	73.63	89.021938	25.1	703896.2726	2777462.713	23.8
JOYPURHAT	JOYPURHAT	913768	0	902	0	143910	903	0	05-Mar-22	61	42	30.49	5	7397.130556	8.908847441	903	0	903	224125	73.63	89.021938	25.1	703896.2726	2777462.713	23.8
JOYPURHAT	JOYPURHAT	913768	0	902	0	143910	903	0	12-Mar-22	62	42	32.8	4	7397.130556	8.908847441	903	0	903	224125	73.63	89.021938	25.1	703896.2726	2777462.713	23.8
JOYPURHAT	JOYPURHAT	913768	0	902	0	143910	903	0	19-Mar-22	63	42	34.26	3	7397.130556	8.908847441	903	0	903	224125	73.63	89.021938	25.1	703896.2726	2777462.713	23.8
JOYPURHAT	JOYPURHAT	913768	0	902	0	143910	903	0	26-Mar-22	64	42	31.99	1	7397.130556	8.908847441	903	0	903	224125	73.63	89.021938	25.1	703896.2726	2777462.713	23.8
JOYPURHAT	JOYPURHAT	913768	0	902	0	143910	903	0	02-Apr-22	65	42	34.71	2	7397.130556	8.908847441	903	0	903	224125	73.63	89.021938	25.1	703896.2726	2777462.713	23.8
JOYPURHAT	JOYPURHAT	913768	0	902	0	143910	903	0	09-Apr-22	66	42	34.71	0	7397.130556	8.908847441	903	0	903	224125	73.63	89.021938	25.1	703896.2726	2777462.713	23.8
JOYPURHAT	JOYPURHAT	913768	0	902	0	143910	903	0	16-Apr-22	67	42	33.43	0	7397.130556	8.908847441	903	0	903	224125	73.63	89.021938	25.1	703896.2726	2777462.713	23.8
JOYPURHAT	JOYPURHAT	913768	0	902	0	143910	903	0	23-Apr-22	68	42	37.86	0	7397.130556	8.908847441	903	0	903	224125	73.63	89.021938	25.1	703896.2726	2777462.713	23.8
JOYPURHAT	JOYPURHAT	913768	0	902	0	143910	903	0	30-Apr-22	69	42	32.43	0	7397.130556	8.908847441	903	0	903	224125	73.63	89.021938	25.1	703896.2726	2777462.713	23.8
JOYPURHAT	JOYPURHAT	913768	0	902	0	143910	903	0	07-May-22	70	42	32	0	7397.130556	8.908847441	903	0	903	224125	73.63	89.021938	25.1	703896.2726	2777462.713	23.8
JOYPURHAT	JOYPURHAT	913768	0	902	0	143910	903	0	14-May-22	71	42	33.86	2	7397.130556	8.908847441	903	0	903	224125	73.63	89.021938	25.1	703896.2726	2777462.713	23.8
JOYPURHAT	JOYPURHAT	913768	0	902	0	143910	903	0	21-May-22	72	42	33.86	3	7397.130556	8.908847441	903	0	903	224125	73.63	89.021938	25.1	703896.2726	2777462.713	23.8
JOYPURHAT	JOYPURHAT	913768	0	902	0	143910	903	0	28-May-22	73	42	32.57	0	7397.130556	8.908847441	903	0	903	224125	73.63	89.021938	25.1	703896.2726	2777462.713	23.8
JOYPURHAT	JOYPURHAT	913768	0	902	0	143910	903	0	04-Jun-22	74	42	33.57	2	7397.130556	8.908847441	903	0	903	224125	73.63	89.021938	25.1	703896.2726	2777462.713	23.8
JOYPURHAT	JOYPURHAT	913768	0	902	0	143910	903	0	11-Jun-22	75	42	32.14	4	7397.130556	8.908847441	903	0	903	224125	73.63	89.021938	25.1	703896.2726	2777462.713	23.8
JOYPURHAT	JOYPURHAT	913768	0	902	0	143910	903	0	18-Jun-22	76	42	32.43	2	7397.130556	8.908847441	903	0	903	224125	73.63	89.021938	25.1	703896.2726	2777462.713	23.8
JOYPURHAT	JOYPURHAT	913768	0	902	0	143910	903	0	25-Jun-22	77	42	32.57	15	7397.130556	8.908847441	903	0	903	224125	73.63	89.021938	25.1	703896.2726	2777462.713	23.8
JOYPURHAT	JOYPURHAT	913768	0	902	0	143910	903	0	02-Jul-22	78	42	33.83	28	7397.130556	8.908847441	903	0	903	224125	73.63	89.021938	25.1	703896.2726	2777462.713	23.8
[truncated: 3,058 more rows]
